# Supplementary material for: Specific expression profile of follicular fluid-derived exosomal microRNAs in patients with diminished ovarian reserve
Source: BMC Med Genomics. 2023 Nov 30;16:308. doi: 10.1186/s12920-023-01756-9 (PMC10688486; doi:10.1186/s12920-023-01756-9)
Supplement: Supplementary file 1 — Supplementary Material 1 [file 12920_2023_1756_MOESM1_ESM.xlsx]

## Sheet: Table S1
Table S1. The raw data for the identification of differentially expressed microRNA by NGS analysis
ID	count_Normal1	count_Normal2	count_Normal3	count_DOR1	count_DOR2	count_DOR3	tpm_Normal1	tpm_Normal2	tpm_Normal3	tpm_DOR1	tpm_DOR2	tpm_DOR3	tpm_Normal	tpm_DOR	log2FC(DOR/Normal)	pvalue	qvalue	significant	regulate
hsa-miR-101-3p	3	0	3	0	0	0	201.88	0	153.55	0	0	0	118.48	0	-13.53	0.0496101	0.0250476	yes	down
hsa-miR-6891-5p	3	0	3	0	0	0	201.88	0	153.55	0	0	0	118.48	0	-13.53	0.0496101	0.0250476	yes	down
hsa-miR-93-3p	1	0	0	0	3	1	67.29	0	0	0	296.38	128.82	22.43	141.73	2.66	0.0453166	0.0239597	yes	up
hsa-miR-1229-3p	0	0	1	0	4	0	0	0	51.18	0	395.18	0	17.06	131.73	2.95	0.0454543	0.0239597	yes	up
hsa-miR-103a-3p	4	1	7	0	2	0	269.18	292.23	358.28	0	197.59	0	306.56	65.86	-2.22	0.0439	0.0238278	yes	down
hsa-miR-1273g-3p	1	0	0	0	2	2	67.29	0	0	0	197.59	257.63	22.43	151.74	2.76	0.0431285	0.0236431	yes	up
hsa-miR-125a-5p	5	0	12	0	16	3	336.47	0	614.19	0	1580.72	386.45	316.89	655.72	1.05	0.0419379	0.0232226	yes	up
hsa-miR-339-3p	4	1	4	0	0	1	269.18	292.23	204.73	0	0	128.82	255.38	42.94	-2.57	0.0406908	0.022762	yes	down
hsa-miR-1468-5p	0	0	1	0	1	3	0	0	51.18	0	98.79	386.45	17.06	161.75	3.25	0.0391576	0.0221302	yes	up
hsa-miR-320d	1	0	2	2	0	5	67.29	0	102.36	468.16	0	644.08	56.55	370.75	2.71	0.0303381	0.0175067	yes	up
hsa-miR-10b-3p	1	0	6	0	0	0	67.29	0	307.09	0	0	0	124.79	0	-13.61	0.0298996	0.0174372	yes	down
hsa-miR-877-5p	35	15	51	26	67	39	2355.32	4383.4	2610.3	6086.14	6619.25	5023.83	3116.34	5909.74	0.92	1.3844e-10	4.4643e-10	no	up
hsa-miR-495-3p	8	0	5	0	1	1	538.36	0	255.91	0	98.79	128.82	264.76	75.87	-1.8	0.0261961	0.0154416	yes	down
hsa-miR-510-5p	1	3	4	0	0	0	67.29	876.68	204.73	0	0	0	382.9	0	-15.22	0.0253316	0.0150944	yes	down
hsa-miR-27b-3p	8	0	5	0	2	0	538.36	0	255.91	0	197.59	0	264.76	65.86	-2.01	0.0242479	0.0146074	yes	down
hsa-miR-192-5p	4	1	3	0	0	0	269.18	292.23	153.55	0	0	0	238.32	0	-14.54	0.0185782	0.0114918	yes	down
hsa-miR-378c	5	2	2	0	0	0	336.47	584.45	102.36	0	0	0	341.09	0	-15.06	0.0120449	0.00758967	yes	down
hsa-miR-323a-3p	32	20	55	13	100	13	2153.43	5844.54	2815.03	3043.07	9879.47	1674.61	3604.33	4865.72	0.43	1.10817e-08	2.64129e-08	no	up
hsa-miR-93-5p	4	1	3	0	5	8	269.18	292.23	153.55	0	493.97	1030.53	238.32	508.17	1.09	0.0116184	0.00740609	yes	up
hsa-miR-30e-3p	0	0	2	1	4	2	0	0	102.36	234.08	395.18	257.63	34.12	295.63	3.12	0.0111755	0.00726977	yes	up
hsa-miR-377-3p	2	1	6	0	0	0	134.59	292.23	307.09	0	0	0	244.64	0	-14.58	0.011272	0.00726977	yes	down
hsa-miR-484	31	2	24	0	13	5	2086.14	584.45	1228.38	0	1284.33	644.08	1299.66	642.8	-1.02	0.0110299	0.00726977	yes	down
hsa-miR-4466	0	0	1	3	3	0	0	0	51.18	702.25	296.38	0	17.06	332.88	4.29	0.0108424	0.00724858	yes	up
hsa-miR-376a-3p	8	1	0	0	0	0	538.36	292.23	0	0	0	0	276.86	0	-14.76	0.0100259	0.00678543	yes	down
hsa-miR-532-3p	3	0	1	2	8	0	201.88	0	51.18	468.16	790.36	0	84.35	419.51	2.31	0.00971565	0.00665767	yes	up
hsa-miR-7704	7	0	2	0	0	0	471.06	0	102.36	0	0	0	191.14	0	-14.22	0.0090319	0.00626747	yes	down
hsa-miR-425-5p	1	0	0	1	5	0	67.29	0	0	234.08	493.97	0	22.43	242.68	3.44	0.00882952	0.00620558	yes	up
hsa-miR-513c-5p	0	1	1	1	3	3	0	292.23	51.18	234.08	296.38	386.45	114.47	305.64	1.42	0.00816148	0.00581056	yes	up
hsa-let-7c-3p	0	0	0	0	2	3	0	0	0	0	197.59	386.45	0	194.68	14.25	0.00759188	0.00554848	yes	up
hsa-miR-542-3p	7	0	12	0	3	0	471.06	0	614.19	0	296.38	0	361.75	98.79	-1.87	0.00769214	0.00554848	yes	down
hsa-miR-361-5p	1	1	8	0	0	0	67.29	292.23	409.46	0	0	0	256.33	0	-14.65	0.00673223	0.00498732	yes	down
hsa-miR-145-3p	10	0	2	0	1	0	672.95	0	102.36	0	98.79	0	258.44	32.93	-2.97	0.00663102	0.00497964	yes	down
hsa-miR-369-3p	3	1	7	0	0	0	201.88	292.23	358.28	0	0	0	284.13	0	-14.79	0.00380609	0.00306839	yes	down
hsa-miR-331-3p	1	0	0	2	2	3	67.29	0	0	468.16	197.59	386.45	22.43	350.73	3.97	0.00351669	0.00292099	yes	up
hsa-miR-378a-3p	11	3	4	0	2	0	740.24	876.68	204.73	0	197.59	0	607.22	65.86	-3.2	0.00334633	0.00282225	yes	down
hsa-miR-508-3p	21	11	25	1	11	3	1413.19	3214.49	1279.56	234.08	1086.74	386.45	1969.08	569.09	-1.79	0.00274843	0.0023542	yes	down
hsa-miR-136-3p	6	2	4	0	0	0	403.77	584.45	204.73	0	0	0	397.65	0	-15.28	0.00239523	0.00208424	yes	down
hsa-miR-337-5p	5	1	6	0	0	0	336.47	292.23	307.09	0	0	0	311.93	0	-14.93	0.00216191	0.00191155	yes	down
hsa-miR-222-3p	4	0	10	1	0	0	269.18	0	511.82	234.08	0	0	260.33	78.03	-1.74	0.00196183	0.00179247	yes	down
hsa-miR-505-5p	1	0	1	1	3	5	67.29	0	51.18	234.08	296.38	644.08	39.49	391.51	3.31	0.00186271	0.00173075	yes	up
hsa-miR-503-5p	6	1	13	0	0	2	403.77	292.23	665.37	0	0	257.63	453.79	85.88	-2.4	0.00141336	0.00135931	yes	down
hsa-miR-7-1-3p	1	1	5	4	11	1	67.29	292.23	255.91	936.33	1086.74	128.82	205.14	717.3	1.81	0.0013428	0.00131451	yes	up
hsa-miR-16-2-3p	5	1	14	0	1	1	336.47	292.23	716.55	0	98.79	128.82	448.42	75.87	-2.56	0.00130534	0.00130107	yes	down
hsa-miR-99b-5p	19	2	3	3	25	4	1278.6	584.45	153.55	702.25	2469.87	515.26	672.2	1229.13	0.87	0.00166304	0.00157186	no	up
hsa-miR-150-5p	1	0	0	0	7	1	67.29	0	0	0	691.56	128.82	22.43	273.46	3.61	0.00122796	0.00124661	yes	up
hsa-miR-625-3p	5	0	0	2	9	3	336.47	0	0	468.16	889.15	386.45	112.16	581.25	2.37	0.00110456	0.00114249	yes	up
hsa-miR-335-5p	45	20	32	5	19	6	3028.26	5844.54	1637.83	1170.41	1877.1	772.9	3503.54	1273.47	-1.46	0.00106866	0.00112661	yes	down
hsa-miR-509-3p	8	2	7	1	15	10	538.36	584.45	358.28	234.08	1481.92	1288.16	493.7	1001.39	1.02	0.000829611	0.000891753	yes	up
hsa-miR-342-3p	5	0	4	2	14	3	336.47	0	204.73	468.16	1383.13	386.45	180.4	745.91	2.05	0.000775862	0.000850658	yes	up
hsa-let-7d-5p	12	3	22	5	2	0	807.54	876.68	1126.01	1170.41	197.59	0	936.74	456	-1.04	0.000465452	0.000531587	yes	down
hsa-miR-450b-5p	20	3	7	0	2	2	1345.9	876.68	358.28	0	197.59	257.63	860.29	151.74	-2.5	0.00039949	0.00046596	yes	down
hsa-miR-184	0	0	1	0	0	9	0	0	51.18	0	0	1159.35	17.06	386.45	4.5	0.000323732	0.000394378	yes	up
hsa-miR-660-5p	27	2	21	10	2	3	1816.96	584.45	1074.83	2340.82	197.59	386.45	1158.75	974.95	-0.25	0.00418602	0.00332578	no	down
hsa-miR-146b-5p	2	2	33	4	1	4	134.59	584.45	1689.02	936.33	98.79	515.26	802.69	516.79	-0.64	0.00527814	0.00407533	no	down
hsa-miR-98-5p	2	5	8	8	10	3	134.59	1461.13	409.46	1872.66	987.95	386.45	668.39	1082.35	0.7	0.00660395	0.00497964	no	up
hsa-miR-4792	0	0	0	0	8	1	0	0	0	0	790.36	128.82	0	306.39	14.9	0.000236825	0.000295063	yes	up
hsa-miR-365a-3p	17	2	3	2	27	5	1144.01	584.45	153.55	468.16	2667.46	644.08	627.34	1259.9	1.01	0.000193314	0.000246454	yes	up
hsa-miR-365b-3p	17	2	3	2	27	5	1144.01	584.45	153.55	468.16	2667.46	644.08	627.34	1259.9	1.01	0.000193314	0.000246454	yes	up
hsa-miR-1908-5p	14	0	10	1	24	11	942.13	0	511.82	234.08	2371.07	1416.98	484.65	1340.71	1.47	0.000165261	0.000220966	yes	up
hsa-miR-296-3p	12	0	7	0	0	0	807.54	0	358.28	0	0	0	388.61	0	-15.25	4.62377e-05	6.3369e-05	yes	down
hsa-miR-328-3p	13	2	28	3	49	4	874.83	584.45	1433.1	702.25	4840.94	515.26	964.13	2019.48	1.07	3.78647e-05	5.32243e-05	yes	up
hsa-miR-675-3p	0	0	3	0	10	5	0	0	153.55	0	987.95	644.08	51.18	544.01	3.41	3.46414e-05	4.99749e-05	yes	up
hsa-miR-1273f	16	13	19	4	0	2	1076.72	3798.95	972.46	936.33	0	257.63	1949.38	397.99	-2.29	4.66589e-06	7.52308e-06	yes	down
hsa-miR-210-3p	32	5	26	4	7	0	2153.43	1461.13	1330.74	936.33	691.56	0	1648.43	542.63	-1.6	3.00093e-06	4.98519e-06	yes	down
hsa-miR-22-3p	13	2	14	0	1	0	874.83	584.45	716.55	0	98.79	0	725.28	32.93	-4.46	1.49153e-06	2.72554e-06	yes	down
hsa-miR-221-3p	22	3	28	3	2	2	1480.48	876.68	1433.1	702.25	197.59	257.63	1263.42	385.82	-1.71	1.07622e-06	2.03443e-06	yes	down
hsa-miR-29a-3p	17	6	25	2	0	3	1144.01	1753.36	1279.56	468.16	0	386.45	1392.31	284.87	-2.29	7.74108e-07	1.5156e-06	yes	down
hsa-miR-140-3p	24	3	20	2	1	2	1615.07	876.68	1023.65	468.16	98.79	257.63	1171.8	274.86	-2.09	7.20723e-07	1.46334e-06	yes	down
hsa-let-7a-3p	52	24	95	12	33	3	3499.33	7013.44	4862.32	2808.99	3260.23	386.45	5125.03	2151.89	-1.25	3.32309e-07	7.00663e-07	yes	down
hsa-miR-320b	88	11	66	6	11	25	5921.94	3214.49	3378.03	1404.49	1086.74	3220.4	4171.49	1903.88	-1.13	3.60243e-08	8.22858e-08	yes	down
hsa-miR-199a-3p	23	3	50	1	8	1	1547.78	876.68	2559.12	234.08	790.36	128.82	1661.19	384.42	-2.11	8.39422e-09	2.09169e-08	yes	down
hsa-miR-199b-3p	23	3	50	1	8	1	1547.78	876.68	2559.12	234.08	790.36	128.82	1661.19	384.42	-2.11	8.39422e-09	2.09169e-08	yes	down
hsa-miR-4271	1	3	2	1	13	15	67.29	876.68	102.36	234.08	1284.33	1932.24	348.78	1150.22	1.72	4.22083e-09	1.15693e-08	yes	up
hsa-miR-24-3p	31	22	66	10	3	8	2086.14	6428.99	3378.03	2340.82	296.38	1030.53	3964.39	1222.58	-1.7	8.30925e-10	2.39744e-09	yes	down
hsa-miR-497-5p	34	2	11	2	0	0	2288.02	584.45	563.01	468.16	0	0	1145.16	156.05	-2.88	7.79635e-10	2.37443e-09	yes	down
hsa-miR-134-5p	40	8	41	3	3	4	2691.79	2337.81	2098.47	702.25	296.38	515.26	2376.02	504.63	-2.24	3.66479e-11	1.25565e-10	yes	down
hsa-miR-320a	132	18	108	9	12	37	8882.91	5260.08	5527.69	2106.74	1185.54	4766.2	6556.89	2686.16	-1.29	1.6102e-14	6.30511e-14	yes	down
hsa-miR-130b-3p	79	16	68	8	9	1	5316.29	4675.63	3480.4	1872.66	889.15	128.82	4490.77	963.54	-2.22	6.62123e-20	2.79213e-19	yes	down
hsa-miR-483-3p	16	0	2	0	103	17	1076.72	0	102.36	0	10175.9	2189.88	393.03	4121.91	3.39	2.8878e-34	1.43918e-33	yes	up
hsa-miR-324-5p	0	0	8	1	0	0	0	0	409.46	234.08	0	0	136.49	78.03	-0.81	0.0446735	0.0239597	no	down
hsa-miR-130a-3p	187	34	214	22	33	12	12584.1	9935.71	10953	5149.81	3260.23	1545.79	11157.6	3318.61	-1.75	1.51712e-38	8.31688e-38	yes	down
hsa-miR-6087	119	39	46	50	174	133	8008.08	11396.8	2354.39	11704.1	17190.3	17132.5	7253.1	15342.3	1.08	8.71206e-42	5.30663e-41	yes	up
hsa-miR-122-5p	258	45	33	5	20	4	17362	13150.2	1689.02	1170.41	1975.89	515.26	10733.8	1220.52	-3.14	2.55174e-44	1.74858e-43	yes	down
hsa-miR-424-5p	248	39	335	18	27	38	16689.1	11396.8	17146.1	4213.48	2667.46	4895.01	15077.3	3925.32	-1.94	2.31134e-60	2.53416e-59	yes	down
hsa-miR-6803-5p	0	0	1	2	0	2	0	0	51.18	468.16	0	257.63	17.06	241.93	3.83	0.0533189	0.0265723	no	up
hsa-miR-365a-5p	5	1	0	0	0	0	336.47	292.23	0	0	0	0	209.57	0	-14.36	0.0541332	0.0267351	no	down
hsa-miR-323b-3p	6	0	2	1	7	3	403.77	0	102.36	234.08	691.56	386.45	168.71	437.36	1.37	0.058718	0.0287405	no	up
hsa-miR-410-3p	3	2	1	0	0	0	201.88	584.45	51.18	0	0	0	279.17	0	-14.77	0.0639701	0.03085	no	down
hsa-miR-1290	9	3	2	1	1	1	605.65	876.68	102.36	234.08	98.79	128.82	528.23	153.9	-1.78	0.0650328	0.03085	no	down
hsa-miR-378d	2	2	2	0	0	0	134.59	584.45	102.36	0	0	0	273.8	0	-14.74	0.0652753	0.03085	no	down
hsa-miR-107	4	1	6	0	2	0	269.18	292.23	307.09	0	197.59	0	289.5	65.86	-2.14	0.0668985	0.0313452	no	down
hsa-miR-142-3p	5	0	0	0	0	0	336.47	0	0	0	0	0	112.16	0	-13.45	0.0826072	0.0377378	no	down
hsa-miR-570-3p	5	0	0	0	0	0	336.47	0	0	0	0	0	112.16	0	-13.45	0.0826072	0.0377378	no	down
hsa-miR-7-5p	5	0	0	0	0	0	336.47	0	0	0	0	0	112.16	0	-13.45	0.0826072	0.0377378	no	down
hsa-miR-451a	3	0	2	0	0	0	201.88	0	102.36	0	0	0	101.41	0	-13.31	0.0859767	0.0389525	no	down
hsa-miR-324-3p	3	0	4	0	1	0	201.88	0	204.73	0	98.79	0	135.54	32.93	-2.04	0.0889089	0.0399508	no	down
hsa-miR-503-3p	6	0	6	2	1	0	403.77	0	307.09	468.16	98.79	0	236.95	188.98	-0.33	0.0901862	0.0401953	no	down
hsa-miR-142-5p	1	2	4	1	0	0	67.29	584.45	204.73	234.08	0	0	285.49	78.03	-1.87	0.0911314	0.040289	no	down
hsa-miR-432-5p	8	0	2	0	1	1	538.36	0	102.36	0	98.79	128.82	213.57	75.87	-1.49	0.0923808	0.0405146	no	down
hsa-miR-411-3p	3	0	7	0	1	1	201.88	0	358.28	0	98.79	128.82	186.72	75.87	-1.3	0.0994332	0.0432614	no	down
hsa-miR-6124	2	0	1	5	0	1	134.59	0	51.18	1170.41	0	128.82	61.92	433.08	2.81	0.10567	0.0452565	no	up
hsa-miR-92a-3p	721	192	1548	225	1335	880	48519.5	56107.5	79230.2	52668.5	131891	113358	61285.8	99305.9	0.7	1.19483e-95	6.55008e-94	no	up
hsa-miR-202-3p	1361	361	2387	783	1022	1442	91588.2	105494	122172	183287	100968	185753	106418	156669	0.56	9.63836e-47	8.80628e-46	no	up
hsa-miR-202-5p	2502	363	1612	64	1306	468	168371	106078	82505.9	14981.3	129026	60286	118985	68097.7	-0.81	1.44331e-45	1.13032e-44	no	down
hsa-miR-574-3p	104	31	175	29	261	67	6998.65	9059.03	8956.9	6788.39	25785.4	8630.68	8338.19	13734.8	0.72	1.54289e-20	7.04847e-20	no	up
hsa-let-7f-5p	231	76	277	43	108	43	15545.1	22209.2	14177.5	10065.5	10669.8	5539.1	17310.6	8758.16	-0.98	3.74946e-14	1.37031e-13	no	down
hsa-miR-424-3p	154	50	278	95	193	108	10363.4	14611.3	14228.7	22237.8	19067.4	13912.1	13067.8	18405.8	0.49	2.17886e-07	4.77781e-07	no	up
hsa-miR-6126	172	69	96	125	83	80	11574.7	20163.7	4913.5	29260.3	8199.96	10305.3	12217.3	15921.9	0.38	2.91705e-06	4.98519e-06	no	up
hsa-let-7a-5p	352	95	637	147	227	135	23687.8	27761.5	32603.1	34410.1	22426.4	17390.2	28017.5	24742.2	-0.18	2.99789e-06	4.98519e-06	no	down
hsa-miR-126-5p	49	12	165	17	42	20	3297.44	3506.72	8445.08	3979.4	4149.38	2576.32	5083.08	3568.37	-0.51	1.01987e-05	1.59741e-05	no	down
hsa-let-7b-3p	164	39	187	6	238	62	11036.3	11396.8	9571.09	1404.49	23513.1	7986.6	10668.1	10968.1	0.04	1.54171e-05	2.34768e-05	no	up
hsa-miR-92b-3p	28	8	45	1	62	24	1884.25	2337.81	2303.2	234.08	6125.27	3091.59	2175.09	3150.31	0.53	1.79443e-05	2.65867e-05	no	up
hsa-miR-23a-3p	61	16	122	14	41	20	4104.98	4675.63	6244.24	3277.15	4050.58	2576.32	5008.28	3301.35	-0.6	0.000388261	0.000462708	no	down
hsa-miR-214-3p	170	26	291	52	75	94	11440.1	7597.9	14894	12172.3	7409.6	12108.7	11310.7	10563.5	-0.1	0.000552984	0.000618667	no	down
hsa-miR-193b-5p	77	46	176	84	259	185	5181.7	13442.4	9008.09	19662.9	25587.8	23831	9210.74	23027.2	1.32	1.3105e-61	1.79605e-60	yes	up
hsa-let-7i-5p	25	11	42	10	2	12	1682.37	3214.49	2149.66	2340.82	197.59	1545.79	2348.84	1361.4	-0.79	0.00201212	0.00180828	no	down
hsa-miR-146a-5p	21	4	60	10	10	9	1413.19	1168.91	3070.94	2340.82	987.95	1159.35	1884.35	1496.04	-0.33	0.00379355	0.00306839	no	down
hsa-miR-25-3p	127	69	611	398	132	61	8546.43	20163.7	31272.4	93164.8	13040.9	7857.79	19994.2	38021.2	0.93	0.00437828	0.00342883	no	up
hsa-miR-21-5p	338	43	610	22	74	67	22745.6	12565.8	31221.2	5149.81	7310.81	8630.68	22177.5	7030.43	-1.66	3.10843e-78	5.68016e-77	yes	down
hsa-let-7c-5p	86	14	159	31	59	31	5787.35	4091.17	8137.99	7256.55	5828.89	3993.3	6005.5	5692.91	-0.08	0.0186568	0.0114918	no	down
hsa-let-7e-5p	33	14	63	18	21	6	2220.73	4091.17	3224.49	4213.48	2074.69	772.9	3178.8	2353.69	-0.43	0.0199932	0.0121781	no	down
hsa-miR-191-5p	12	8	36	13	23	13	807.54	2337.81	1842.56	3043.07	2272.28	1674.61	1662.64	2329.99	0.49	0.0312668	0.0178547	no	up
hsa-miR-1246	513	168	133	41	18	42	34522.2	49094.1	6807.25	9597.38	1778.3	5410.28	30141.2	5595.32	-2.43	1.54947e-81	4.24712e-80	yes	down
hsa-miR-4532	55	7	8	8	12	8	3701.21	2045.59	409.46	1872.66	1185.54	1030.53	2052.09	1362.91	-0.59	0.0487617	0.0250476	no	down
hsa-miR-30a-3p	16	9	45	35	26	0	1076.72	2630.04	2303.2	8192.88	2568.66	0	2003.32	3587.18	0.84	0.0488044	0.0250476	no	up
hsa-miR-10b-5p	9	1	10	1	16	4	605.65	292.23	511.82	234.08	1580.72	515.26	469.9	776.69	0.72	0.0498026	0.0250476	no	up
hsa-miR-423-3p	25	0	15	5	23	8	1682.37	0	767.73	1170.41	2272.28	1030.53	816.7	1491.07	0.87	0.0652789	0.03085	no	up
hsa-miR-185-5p	9	2	17	5	4	1	605.65	584.45	870.1	1170.41	395.18	128.82	686.73	564.8	-0.28	0.104436	0.0450803	no	down
hsa-miR-4449	15	12	11	2	6	5	1009.42	3506.72	563.01	468.16	592.77	644.08	1693.05	568.34	-1.57	0.108276	0.0460131	no	down
hsa-miR-28-3p	15	0	21	11	18	3	1009.42	0	1074.83	2574.91	1778.3	386.45	694.75	1579.89	1.19	0.122156	0.0515125	no	up
hsa-miR-32-5p	1	2	7	0	1	1	67.29	584.45	358.28	0	98.79	128.82	336.67	75.87	-2.15	0.123314	0.0516036	no	down
hsa-miR-22-5p	1	0	2	1	0	4	67.29	0	102.36	234.08	0	515.26	56.55	249.78	2.14	0.12489	0.0518674	no	up
hsa-miR-629-5p	4	1	1	1	0	0	269.18	292.23	51.18	234.08	0	0	204.2	78.03	-1.39	0.126251	0.0518987	no	down
hsa-miR-92b-5p	1	0	2	0	4	1	67.29	0	102.36	0	395.18	128.82	56.55	174.67	1.63	0.126859	0.0518987	no	up
hsa-miR-3960	0	2	0	4	0	0	0	584.45	0	936.33	0	0	194.82	312.11	0.68	0.134611	0.0546623	no	up
hsa-miR-513a-5p	23	9	12	3	9	5	1547.78	2630.04	614.19	702.25	889.15	644.08	1597.34	745.16	-1.1	0.138351	0.0557678	no	down
hsa-miR-21-3p	4	0	2	0	1	0	269.18	0	102.36	0	98.79	0	123.85	32.93	-1.91	0.141026	0.0564312	no	down
hsa-miR-17-5p	2	0	4	0	1	0	134.59	0	204.73	0	98.79	0	113.11	32.93	-1.78	0.145955	0.0579804	no	down
hsa-miR-27a-3p	5	1	0	0	1	0	336.47	292.23	0	0	98.79	0	209.57	32.93	-2.67	0.154739	0.0610274	no	down
hsa-miR-494-3p	0	0	2	3	1	0	0	0	102.36	702.25	98.79	0	34.12	267.01	2.97	0.178107	0.0697418	no	up
hsa-miR-1260b	8	2	8	0	13	3	538.36	584.45	409.46	0	1284.33	386.45	510.76	556.93	0.12	0.17991	0.0699481	no	up
hsa-miR-382-3p	0	2	1	0	4	0	0	584.45	51.18	0	395.18	0	211.88	131.73	-0.69	0.191649	0.0739874	no	down
hsa-miR-151a-3p	27	7	45	17	31	10	1816.96	2045.59	2303.2	3979.4	3062.64	1288.16	2055.25	2776.73	0.43	0.213418	0.0818153	no	up
hsa-miR-885-5p	3	1	0	0	5	0	201.88	292.23	0	0	493.97	0	164.7	164.66	0	0.220532	0.0824084	no	down
hsa-miR-4658	0	1	0	0	2	0	0	292.23	0	0	197.59	0	97.41	65.86	-0.56	0.220978	0.0824084	no	down
hsa-miR-548h-3p	0	1	0	0	2	0	0	292.23	0	0	197.59	0	97.41	65.86	-0.56	0.220978	0.0824084	no	down
hsa-miR-548z	0	1	0	0	2	0	0	292.23	0	0	197.59	0	97.41	65.86	-0.56	0.220978	0.0824084	no	down
hsa-let-7g-5p	19	6	27	7	8	8	1278.6	1753.36	1381.92	1638.58	790.36	1030.53	1471.29	1153.16	-0.35	0.222737	0.0825032	no	down
hsa-miR-1307-3p	4	0	1	0	1	0	269.18	0	51.18	0	98.79	0	106.79	32.93	-1.7	0.225565	0.08299	no	down
hsa-miR-199a-5p	2	0	3	0	1	0	134.59	0	153.55	0	98.79	0	96.05	32.93	-1.54	0.233385	0.0852504	no	down
hsa-miR-656-3p	7	0	3	0	3	0	471.06	0	153.55	0	296.38	0	208.2	98.79	-1.08	0.234819	0.0852504	no	down
hsa-miR-106b-3p	5	0	0	0	0	1	336.47	0	0	0	0	128.82	112.16	42.94	-1.39	0.23863	0.0860642	no	down
hsa-miR-19b-3p	12	1	11	0	3	6	807.54	292.23	563.01	0	296.38	772.9	554.26	356.43	-0.64	0.241057	0.086371	no	down
hsa-miR-143-3p	11	3	20	1	11	2	740.24	876.68	1023.65	234.08	1086.74	257.63	880.19	526.15	-0.74	0.245904	0.0875357	no	down
hsa-miR-3605-5p	0	1	0	1	1	0	0	292.23	0	234.08	98.79	0	97.41	110.96	0.19	0.253101	0.0895164	no	up
hsa-miR-10a-5p	0	0	2	0	1	2	0	0	102.36	0	98.79	257.63	34.12	118.81	1.8	0.254828	0.0895494	no	up
hsa-miR-126-3p	0	0	2	0	2	1	0	0	102.36	0	197.59	128.82	34.12	108.8	1.67	0.265585	0.0927352	no	up
hsa-miR-675-5p	13	2	14	2	6	4	874.83	584.45	716.55	468.16	592.77	515.26	725.28	525.4	-0.47	0.272427	0.0940318	no	down
hsa-miR-15b-5p	0	0	2	0	3	0	0	0	102.36	0	296.38	0	34.12	98.79	1.53	0.276761	0.0940318	no	up
hsa-miR-542-5p	0	0	2	0	3	0	0	0	102.36	0	296.38	0	34.12	98.79	1.53	0.276761	0.0940318	no	up
hsa-miR-1273a	4	0	3	0	3	4	269.18	0	153.55	0	296.38	515.26	140.91	270.55	0.94	0.278056	0.0940318	no	up
hsa-miR-3605-3p	0	0	1	0	2	0	0	0	51.18	0	197.59	0	17.06	65.86	1.95	0.281306	0.0940318	no	up
hsa-miR-504-3p	0	0	1	0	2	0	0	0	51.18	0	197.59	0	17.06	65.86	1.95	0.281306	0.0940318	no	up
hsa-miR-6763-5p	0	0	1	0	2	0	0	0	51.18	0	197.59	0	17.06	65.86	1.95	0.281306	0.0940318	no	up
hsa-miR-873-3p	4	1	2	1	1	0	269.18	292.23	102.36	234.08	98.79	0	221.26	110.96	-1	0.283398	0.094157	no	down
hsa-miR-1304-5p	0	1	0	2	0	0	0	292.23	0	468.16	0	0	97.41	156.05	0.68	0.290212	0.0956056	no	up
hsa-miR-508-5p	1	0	0	0	2	0	67.29	0	0	0	197.59	0	22.43	65.86	1.55	0.291246	0.0956056	no	up
hsa-miR-99a-5p	7	0	0	0	1	1	471.06	0	0	0	98.79	128.82	157.02	75.87	-1.05	0.299225	0.0976401	no	down
hsa-miR-483-5p	761	165	758	204	324	486	51211.3	48217.4	38796.2	47752.8	32009.5	62604.7	46075	47455.7	0.04	0.301248	0.0977187	no	up
hsa-miR-23a-5p	0	0	2	1	2	0	0	0	102.36	234.08	197.59	0	34.12	143.89	2.08	0.30784	0.0992698	no	up
hsa-miR-509-3-5p	3	4	0	2	0	0	201.88	1168.91	0	468.16	0	0	456.93	156.05	-1.55	0.327083	0.104166	no	down
hsa-miR-513b-5p	0	0	2	2	0	1	0	0	102.36	468.16	0	128.82	34.12	198.99	2.54	0.328724	0.104166	no	up
hsa-miR-616-3p	0	0	2	2	0	1	0	0	102.36	468.16	0	128.82	34.12	198.99	2.54	0.328724	0.104166	no	up
hsa-miR-151a-5p	1	0	6	0	0	2	67.29	0	307.09	0	0	257.63	124.79	85.88	-0.54	0.339443	0.106333	no	down
hsa-miR-151b	1	0	6	0	0	2	67.29	0	307.09	0	0	257.63	124.79	85.88	-0.54	0.339443	0.106333	no	down
hsa-miR-23b-3p	28	8	60	13	31	5	1884.25	2337.81	3070.94	3043.07	3062.64	644.08	2431	2249.93	-0.11	0.351292	0.10942	no	down
hsa-miR-4488	3	0	1	0	1	0	201.88	0	51.18	0	98.79	0	84.35	32.93	-1.36	0.362492	0.112271	no	down
hsa-miR-15a-5p	2	0	2	0	1	0	134.59	0	102.36	0	98.79	0	78.98	32.93	-1.26	0.368531	0.1135	no	down
hsa-let-7f-1-3p	35	14	83	14	39	15	2355.32	4091.17	4248.13	3277.15	3852.99	1932.24	3564.87	3020.79	-0.24	0.378967	0.116062	no	down
hsa-miR-501-3p	3	0	1	0	0	1	201.88	0	51.18	0	0	128.82	84.35	42.94	-0.97	0.386146	0.117603	no	down
hsa-let-7d-3p	420	79	392	16	359	158	28263.8	23085.9	20063.5	3745.32	35467.3	20353	23804.4	19855.2	-0.26	0.401618	0.12136	no	down
hsa-miR-664a-3p	3	1	0	0	4	0	201.88	292.23	0	0	395.18	0	164.7	131.73	-0.32	0.404441	0.12136	no	down
hsa-miR-197-5p	0	0	4	0	0	1	0	0	204.73	0	0	128.82	68.24	42.94	-0.67	0.405124	0.12136	no	down
hsa-miR-487b-3p	5	0	1	0	2	0	336.47	0	51.18	0	197.59	0	129.22	65.86	-0.97	0.419437	0.123365	no	down
hsa-miR-16-5p	0	2	7	0	2	1	0	584.45	358.28	0	197.59	128.82	314.24	108.8	-1.53	0.420225	0.123365	no	down
hsa-miR-29c-3p	1	1	8	0	4	4	67.29	292.23	409.46	0	395.18	515.26	256.33	303.48	0.24	0.422242	0.123365	no	up
hsa-miR-376c-3p	7	0	3	1	3	0	471.06	0	153.55	234.08	296.38	0	208.2	176.82	-0.24	0.422515	0.123365	no	down
hsa-miR-132-3p	20	7	52	8	25	7	1345.9	2045.59	2661.48	1872.66	2469.87	901.71	2017.66	1748.08	-0.21	0.423069	0.123365	no	down
hsa-miR-320c	7	0	13	3	1	5	471.06	0	665.37	702.25	98.79	644.08	378.81	481.71	0.35	0.441402	0.12803	no	up
hsa-miR-671-5p	5	0	0	2	2	1	336.47	0	0	468.16	197.59	128.82	112.16	264.86	1.24	0.452775	0.130638	no	up
hsa-miR-193a-5p	4	1	5	1	5	2	269.18	292.23	255.91	234.08	493.97	257.63	272.44	328.56	0.27	0.479921	0.137745	no	up
hsa-miR-425-3p	2	0	1	1	0	0	134.59	0	51.18	234.08	0	0	61.92	78.03	0.33	0.49274	0.140688	no	up
hsa-miR-205-5p	3	0	0	0	2	1	201.88	0	0	0	197.59	128.82	67.29	108.8	0.69	0.499991	0.142019	no	up
hsa-miR-423-5p	2573	522	3250	757	1236	1656	173149	152542	166343	177200	122110	213320	164011	170877	0.06	0.5048	0.142646	no	up
hsa-miR-485-3p	2	0	1	0	3	0	134.59	0	51.18	0	296.38	0	61.92	98.79	0.67	0.508186	0.142761	no	up
hsa-miR-514b-5p	8	1	1	0	2	2	538.36	292.23	51.18	0	197.59	257.63	293.92	151.74	-0.95	0.510419	0.142761	no	down
hsa-miR-421	0	0	3	1	2	0	0	0	153.55	234.08	197.59	0	51.18	143.89	1.49	0.535583	0.149039	no	up
hsa-miR-382-5p	20	10	33	8	11	13	1345.9	2922.27	1689.02	1872.66	1086.74	1674.61	1985.73	1544.67	-0.36	0.546848	0.151405	no	down
hsa-miR-148a-3p	0	0	2	0	1	1	0	0	102.36	0	98.79	128.82	34.12	75.87	1.15	0.552549	0.152215	no	up
hsa-miR-4492	3	0	2	1	0	1	201.88	0	102.36	234.08	0	128.82	101.41	120.97	0.25	0.567406	0.154763	no	up
hsa-miR-375	0	0	2	0	2	0	0	0	102.36	0	197.59	0	34.12	65.86	0.95	0.57406	0.154763	no	up
hsa-miR-619-5p	0	0	2	0	2	0	0	0	102.36	0	197.59	0	34.12	65.86	0.95	0.57406	0.154763	no	up
hsa-miR-197-3p	2	0	0	0	1	1	134.59	0	0	0	98.79	128.82	44.86	75.87	0.76	0.574591	0.154763	no	up
hsa-miR-26a-2-3p	0	1	0	0	1	0	0	292.23	0	0	98.79	0	97.41	32.93	-1.56	0.580202	0.154763	no	down
hsa-miR-4417	0	1	0	0	1	0	0	292.23	0	0	98.79	0	97.41	32.93	-1.56	0.580202	0.154763	no	down
hsa-miR-379-5p	1	0	2	0	1	0	67.29	0	102.36	0	98.79	0	56.55	32.93	-0.78	0.581561	0.154763	no	down
hsa-miR-98-3p	58	24	74	11	48	24	3903.1	7013.44	3787.49	2574.91	4742.15	3091.59	4901.34	3469.55	-0.5	0.584811	0.154877	no	down
hsa-miR-6752-3p	2	0	0	0	2	0	134.59	0	0	0	197.59	0	44.86	65.86	0.55	0.596524	0.156664	no	up
hsa-miR-744-5p	2	1	2	1	1	0	134.59	292.23	102.36	234.08	98.79	0	176.39	110.96	-0.67	0.597278	0.156664	no	down
hsa-miR-874-3p	2	0	6	0	4	2	134.59	0	307.09	0	395.18	257.63	147.23	217.6	0.56	0.609361	0.159073	no	up
hsa-miR-485-5p	3	0	5	0	4	2	201.88	0	255.91	0	395.18	257.63	152.6	217.6	0.51	0.615154	0.159824	no	up
hsa-miR-195-5p	1	0	1	1	0	1	67.29	0	51.18	234.08	0	128.82	39.49	120.97	1.62	0.621445	0.160097	no	up
hsa-miR-363-3p	0	0	3	0	0	1	0	0	153.55	0	0	128.82	51.18	42.94	-0.25	0.622045	0.160097	no	down
hsa-miR-514a-3p	3	0	4	0	2	1	201.88	0	204.73	0	197.59	128.82	135.54	108.8	-0.32	0.630917	0.160645	no	down
hsa-miR-514a-5p	2	1	0	0	1	0	134.59	292.23	0	0	98.79	0	142.27	32.93	-2.11	0.632041	0.160645	no	down
hsa-miR-19a-3p	2	0	3	0	1	1	134.59	0	153.55	0	98.79	128.82	96.05	75.87	-0.34	0.632968	0.160645	no	down
hsa-miR-193b-3p	1	0	4	0	1	1	67.29	0	204.73	0	98.79	128.82	90.67	75.87	-0.26	0.640203	0.161733	no	down
hsa-let-7b-5p	1128	301	2524	571	968	759	75908.5	87960.3	129184	133661	95633.3	97771.5	97684.3	109022	0.16	0.643772	0.161888	no	up
hsa-miR-26b-3p	0	0	1	0	0	1	0	0	51.18	0	0	128.82	17.06	42.94	1.33	0.658351	0.164799	no	up
hsa-miR-1-3p	1	0	0	0	0	1	67.29	0	0	0	0	128.82	22.43	42.94	0.94	0.675118	0.168228	no	up
hsa-miR-576-5p	0	1	2	0	0	1	0	292.23	102.36	0	0	128.82	131.53	42.94	-1.61	0.684675	0.168368	no	down
hsa-miR-29b-3p	9	1	16	0	6	7	605.65	292.23	818.92	0	592.77	901.71	572.27	498.16	-0.2	0.688731	0.168368	no	down
hsa-miR-130b-5p	0	0	1	0	1	0	0	0	51.18	0	98.79	0	17.06	32.93	0.95	0.691039	0.168368	no	up
hsa-miR-200b-5p	0	0	1	0	1	0	0	0	51.18	0	98.79	0	17.06	32.93	0.95	0.691039	0.168368	no	up
hsa-miR-940	0	0	1	0	1	0	0	0	51.18	0	98.79	0	17.06	32.93	0.95	0.691039	0.168368	no	up
hsa-miR-15b-3p	7	1	9	4	4	1	471.06	292.23	460.64	936.33	395.18	128.82	407.98	486.78	0.25	0.694546	0.168474	no	up
hsa-miR-663b	0	0	4	2	0	0	0	0	204.73	468.16	0	0	68.24	156.05	1.19	0.717438	0.172703	no	up
hsa-miR-762	4	2	0	3	0	0	269.18	584.45	0	702.25	0	0	284.54	234.08	-0.28	0.719652	0.172703	no	down
hsa-miR-145-5p	20	3	31	2	10	21	1345.9	876.68	1586.65	468.16	987.95	2705.14	1269.74	1387.08	0.13	0.721432	0.172703	no	up
hsa-miR-337-3p	6	6	8	2	8	0	403.77	1753.36	409.46	468.16	790.36	0	855.53	419.51	-1.03	0.745972	0.177106	no	down
hsa-miR-3129-3p	2	0	2	0	3	0	134.59	0	102.36	0	296.38	0	78.98	98.79	0.32	0.746286	0.177106	no	up
hsa-miR-3687	2	0	0	1	0	0	134.59	0	0	234.08	0	0	44.86	78.03	0.8	0.773238	0.181982	no	up
hsa-miR-409-3p	6	4	15	1	11	1	403.77	1168.91	767.73	234.08	1086.74	128.82	780.14	483.21	-0.69	0.780198	0.181982	no	down
hsa-miR-181a-5p	0	0	1	1	0	0	0	0	51.18	234.08	0	0	17.06	78.03	2.19	0.783431	0.181982	no	up
hsa-miR-4739	0	0	1	1	0	0	0	0	51.18	234.08	0	0	17.06	78.03	2.19	0.783431	0.181982	no	up
hsa-miR-627-5p	0	0	1	1	0	0	0	0	51.18	234.08	0	0	17.06	78.03	2.19	0.783431	0.181982	no	up
hsa-miR-760	2	0	5	2	2	1	134.59	0	255.91	468.16	197.59	128.82	130.17	264.86	1.02	0.793899	0.18316	no	up
hsa-miR-361-3p	0	0	2	1	0	0	0	0	102.36	234.08	0	0	34.12	78.03	1.19	0.798524	0.18316	no	up
hsa-miR-6735-5p	0	0	2	1	0	0	0	0	102.36	234.08	0	0	34.12	78.03	1.19	0.798524	0.18316	no	up
hsa-miR-654-3p	1	2	5	1	3	0	67.29	584.45	255.91	234.08	296.38	0	302.55	176.82	-0.77	0.82083	0.187492	no	down
hsa-miR-34a-5p	2	0	2	0	2	0	134.59	0	102.36	0	197.59	0	78.98	65.86	-0.26	0.833491	0.189594	no	down
hsa-miR-125a-3p	6	4	7	0	8	2	403.77	1168.91	358.28	0	790.36	257.63	643.65	349.33	-0.88	0.865799	0.196022	no	down
hsa-miR-3126-5p	2	0	0	0	1	0	134.59	0	0	0	98.79	0	44.86	32.93	-0.45	0.868904	0.196022	no	down
hsa-miR-99b-3p	1	0	1	0	1	0	67.29	0	51.18	0	98.79	0	39.49	32.93	-0.26	0.881831	0.197635	no	down
hsa-miR-574-5p	157	37	284	46	107	126	10565.3	10812.4	14535.8	10767.8	10571	16230.8	11971.1	12523.2	0.07	0.883261	0.197635	no	up
hsa-miR-200b-3p	0	0	2	0	1	0	0	0	102.36	0	98.79	0	34.12	32.93	-0.05	0.89491	0.198348	no	down
hsa-miR-4787-3p	0	0	2	0	1	0	0	0	102.36	0	98.79	0	34.12	32.93	-0.05	0.89491	0.198348	no	down
hsa-miR-125b-5p	19	1	18	2	14	7	1278.6	292.23	921.28	468.16	1383.13	901.71	830.7	917.67	0.14	0.89896	0.198348	no	up
hsa-miR-598-3p	2	0	0	0	0	1	134.59	0	0	0	0	128.82	44.86	42.94	-0.06	0.90454	0.198348	no	down
hsa-miR-6734-5p	2	0	0	0	0	1	134.59	0	0	0	0	128.82	44.86	42.94	-0.06	0.90454	0.198348	no	down
hsa-miR-212-3p	0	3	7	0	3	2	0	876.68	358.28	0	296.38	257.63	411.65	184.67	-1.16	0.911126	0.198996	no	down
hsa-miR-374b-5p	1	3	2	1	1	1	67.29	876.68	102.36	234.08	98.79	128.82	348.78	153.9	-1.18	0.924954	0.201215	no	down
hsa-miR-4710	0	0	2	0	0	1	0	0	102.36	0	0	128.82	34.12	42.94	0.33	0.930706	0.201246	no	up
hsa-miR-486-5p	44	0	133	6	64	32	2960.97	0	6807.25	1404.49	6322.86	4122.12	3256.07	3949.82	0.28	0.932441	0.201246	no	up
hsa-miR-223-3p	0	1	6	0	3	1	0	292.23	307.09	0	296.38	128.82	199.77	141.73	-0.5	0.960951	0.206586	no	down
hsa-let-7e-3p	0	0	3	0	0	0	0	0	153.55	0	0	0	51.18	0	-12.32	1	NA	no	down
hsa-let-7f-2-3p	0	0	1	0	0	0	0	0	51.18	0	0	0	17.06	0	-10.74	1	NA	no	down
hsa-let-7g-3p	1	1	0	0	0	0	67.29	292.23	0	0	0	0	119.84	0	-13.55	1	NA	no	down
hsa-miR-1185-1-3p	0	1	0	0	0	0	0	292.23	0	0	0	0	97.41	0	-13.25	1	NA	no	down
hsa-miR-1193	0	0	0	1	0	0	0	0	0	234.08	0	0	0	78.03	12.93	1	NA	no	up
hsa-miR-1224-3p	0	0	0	0	1	0	0	0	0	0	98.79	0	0	32.93	11.69	1	NA	no	up
hsa-miR-1224-5p	2	0	0	0	0	0	134.59	0	0	0	0	0	44.86	0	-12.13	1	NA	no	down
hsa-miR-1226-3p	0	1	0	0	0	0	0	292.23	0	0	0	0	97.41	0	-13.25	1	NA	no	down
hsa-miR-125b-2-3p	0	2	0	0	0	0	0	584.45	0	0	0	0	194.82	0	-14.25	1	NA	no	down
hsa-miR-1260a	0	0	0	0	4	0	0	0	0	0	395.18	0	0	131.73	13.69	1	NA	no	up
hsa-miR-1262	0	1	0	0	0	0	0	292.23	0	0	0	0	97.41	0	-13.25	1	NA	no	down
hsa-miR-1268a	0	0	0	0	4	0	0	0	0	0	395.18	0	0	131.73	13.69	1	NA	no	up
hsa-miR-1268b	0	0	0	0	4	0	0	0	0	0	395.18	0	0	131.73	13.69	1	NA	no	up
hsa-miR-127-3p	0	0	3	0	0	0	0	0	153.55	0	0	0	51.18	0	-12.32	1	NA	no	down
hsa-miR-1271-5p	1	0	0	0	0	0	67.29	0	0	0	0	0	22.43	0	-11.13	1	NA	no	down
hsa-miR-128-3p	0	1	2	0	0	0	0	292.23	102.36	0	0	0	131.53	0	-13.68	1	NA	no	down
hsa-miR-1285-5p	0	0	0	0	0	1	0	0	0	0	0	128.82	0	42.94	12.07	1	NA	no	up
hsa-miR-1287-5p	0	0	1	0	0	0	0	0	51.18	0	0	0	17.06	0	-10.74	1	NA	no	down
hsa-miR-1301-3p	0	0	0	0	0	3	0	0	0	0	0	386.45	0	128.82	13.65	1	NA	no	up
hsa-miR-1304-3p	0	0	3	0	0	0	0	0	153.55	0	0	0	51.18	0	-12.32	1	NA	no	down
hsa-miR-1306-5p	0	0	0	0	0	1	0	0	0	0	0	128.82	0	42.94	12.07	1	NA	no	up
hsa-miR-136-5p	0	1	2	0	0	0	0	292.23	102.36	0	0	0	131.53	0	-13.68	1	NA	no	down
hsa-miR-139-3p	0	0	1	0	0	0	0	0	51.18	0	0	0	17.06	0	-10.74	1	NA	no	down
hsa-miR-139-5p	0	0	0	0	1	0	0	0	0	0	98.79	0	0	32.93	11.69	1	NA	no	up
hsa-miR-140-5p	0	0	2	0	0	0	0	0	102.36	0	0	0	34.12	0	-11.74	1	NA	no	down
hsa-miR-143-5p	0	0	1	0	0	0	0	0	51.18	0	0	0	17.06	0	-10.74	1	NA	no	down
hsa-miR-144-3p	1	0	0	0	0	0	67.29	0	0	0	0	0	22.43	0	-11.13	1	NA	no	down
hsa-miR-148b-3p	0	0	0	0	0	2	0	0	0	0	0	257.63	0	85.88	13.07	1	NA	no	up
hsa-miR-149-5p	0	0	0	0	0	1	0	0	0	0	0	128.82	0	42.94	12.07	1	NA	no	up
hsa-miR-150-3p	2	0	0	0	0	0	134.59	0	0	0	0	0	44.86	0	-12.13	1	NA	no	down
hsa-miR-152-3p	1	3	0	0	0	0	67.29	876.68	0	0	0	0	314.66	0	-14.94	1	NA	no	down
hsa-miR-181a-3p	0	0	0	3	0	0	0	0	0	702.25	0	0	0	234.08	14.51	1	NA	no	up
hsa-miR-181b-5p	1	0	0	0	0	0	67.29	0	0	0	0	0	22.43	0	-11.13	1	NA	no	down
hsa-miR-183-5p	0	0	2	0	0	0	0	0	102.36	0	0	0	34.12	0	-11.74	1	NA	no	down
hsa-miR-186-5p	1	0	1	0	0	0	67.29	0	51.18	0	0	0	39.49	0	-11.95	1	NA	no	down
hsa-miR-18a-3p	1	0	0	0	0	0	67.29	0	0	0	0	0	22.43	0	-11.13	1	NA	no	down
hsa-miR-1908-3p	0	0	1	0	0	0	0	0	51.18	0	0	0	17.06	0	-10.74	1	NA	no	down
hsa-miR-1909-5p	0	0	2	0	0	0	0	0	102.36	0	0	0	34.12	0	-11.74	1	NA	no	down
hsa-miR-1914-5p	0	0	0	0	1	0	0	0	0	0	98.79	0	0	32.93	11.69	1	NA	no	up
hsa-miR-1915-3p	2	0	3	0	0	0	134.59	0	153.55	0	0	0	96.05	0	-13.23	1	NA	no	down
hsa-miR-1972	0	0	1	0	0	0	0	0	51.18	0	0	0	17.06	0	-10.74	1	NA	no	down
hsa-miR-198	0	0	0	3	0	0	0	0	0	702.25	0	0	0	234.08	14.51	1	NA	no	up
hsa-miR-200c-3p	0	0	1	0	0	0	0	0	51.18	0	0	0	17.06	0	-10.74	1	NA	no	down
hsa-miR-203a-3p	0	0	2	0	0	0	0	0	102.36	0	0	0	34.12	0	-11.74	1	NA	no	down
hsa-miR-204-3p	0	0	0	2	0	2	0	0	0	468.16	0	257.63	0	241.93	14.56	1	NA	no	up
hsa-miR-210-5p	0	0	1	0	0	0	0	0	51.18	0	0	0	17.06	0	-10.74	1	NA	no	down
hsa-miR-2110	0	0	0	0	2	0	0	0	0	0	197.59	0	0	65.86	12.69	1	NA	no	up
hsa-miR-222-5p	0	0	0	0	1	0	0	0	0	0	98.79	0	0	32.93	11.69	1	NA	no	up
hsa-miR-223-5p	0	0	1	0	0	0	0	0	51.18	0	0	0	17.06	0	-10.74	1	NA	no	down
hsa-miR-23b-5p	3	0	0	0	0	0	201.88	0	0	0	0	0	67.29	0	-12.72	1	NA	no	down
hsa-miR-24-2-5p	0	3	0	0	0	0	0	876.68	0	0	0	0	292.23	0	-14.83	1	NA	no	down
hsa-miR-26a-5p	0	0	1	0	0	0	0	0	51.18	0	0	0	17.06	0	-10.74	1	NA	no	down
hsa-miR-28-5p	0	0	1	0	0	0	0	0	51.18	0	0	0	17.06	0	-10.74	1	NA	no	down
hsa-miR-30a-5p	2	0	1	0	0	0	134.59	0	51.18	0	0	0	61.92	0	-12.6	1	NA	no	down
hsa-miR-30b-3p	3	0	1	0	0	0	201.88	0	51.18	0	0	0	84.35	0	-13.04	1	NA	no	down
hsa-miR-30c-5p	0	0	3	0	0	0	0	0	153.55	0	0	0	51.18	0	-12.32	1	NA	no	down
hsa-miR-30d-3p	0	1	1	0	0	0	0	292.23	51.18	0	0	0	114.47	0	-13.48	1	NA	no	down
hsa-miR-30e-5p	1	0	3	0	0	0	67.29	0	153.55	0	0	0	73.61	0	-12.85	1	NA	no	down
hsa-miR-31-5p	0	1	1	0	0	0	0	292.23	51.18	0	0	0	114.47	0	-13.48	1	NA	no	down
hsa-miR-3121-3p	0	0	0	0	0	1	0	0	0	0	0	128.82	0	42.94	12.07	1	NA	no	up
hsa-miR-3125	3	0	0	0	0	0	201.88	0	0	0	0	0	67.29	0	-12.72	1	NA	no	down
hsa-miR-3138	1	0	1	0	0	0	67.29	0	51.18	0	0	0	39.49	0	-11.95	1	NA	no	down
hsa-miR-3141	1	0	0	0	0	0	67.29	0	0	0	0	0	22.43	0	-11.13	1	NA	no	down
hsa-miR-3154	0	0	1	0	0	0	0	0	51.18	0	0	0	17.06	0	-10.74	1	NA	no	down
hsa-miR-3158-5p	0	0	0	1	0	0	0	0	0	234.08	0	0	0	78.03	12.93	1	NA	no	up
hsa-miR-3178	2	2	0	0	0	0	134.59	584.45	0	0	0	0	239.68	0	-14.55	1	NA	no	down
hsa-miR-3180	0	0	0	0	1	0	0	0	0	0	98.79	0	0	32.93	11.69	1	NA	no	up
hsa-miR-3180-3p	0	0	0	0	1	0	0	0	0	0	98.79	0	0	32.93	11.69	1	NA	no	up
hsa-miR-32-3p	0	0	1	0	0	0	0	0	51.18	0	0	0	17.06	0	-10.74	1	NA	no	down
hsa-miR-323a-5p	0	0	0	0	0	3	0	0	0	0	0	386.45	0	128.82	13.65	1	NA	no	up
hsa-miR-326	2	0	1	0	0	0	134.59	0	51.18	0	0	0	61.92	0	-12.6	1	NA	no	down
hsa-miR-329-3p	1	0	0	0	0	0	67.29	0	0	0	0	0	22.43	0	-11.13	1	NA	no	down
hsa-miR-33a-5p	0	0	0	0	0	2	0	0	0	0	0	257.63	0	85.88	13.07	1	NA	no	up
hsa-miR-340-3p	0	0	4	0	0	0	0	0	204.73	0	0	0	68.24	0	-12.74	1	NA	no	down
hsa-miR-345-5p	2	0	1	0	0	0	134.59	0	51.18	0	0	0	61.92	0	-12.6	1	NA	no	down
hsa-miR-34a-3p	0	0	0	0	1	0	0	0	0	0	98.79	0	0	32.93	11.69	1	NA	no	up
hsa-miR-3610	0	1	0	0	0	0	0	292.23	0	0	0	0	97.41	0	-13.25	1	NA	no	down
hsa-miR-362-3p	2	0	1	0	0	0	134.59	0	51.18	0	0	0	61.92	0	-12.6	1	NA	no	down
hsa-miR-3622a-5p	0	0	3	0	0	0	0	0	153.55	0	0	0	51.18	0	-12.32	1	NA	no	down
hsa-miR-3648	0	1	0	0	0	0	0	292.23	0	0	0	0	97.41	0	-13.25	1	NA	no	down
hsa-miR-3652	0	0	0	0	1	0	0	0	0	0	98.79	0	0	32.93	11.69	1	NA	no	up
hsa-miR-3675-3p	0	0	0	0	1	0	0	0	0	0	98.79	0	0	32.93	11.69	1	NA	no	up
hsa-miR-3679-5p	2	1	0	0	0	0	134.59	292.23	0	0	0	0	142.27	0	-13.8	1	NA	no	down
hsa-miR-3691-5p	0	0	0	0	0	1	0	0	0	0	0	128.82	0	42.94	12.07	1	NA	no	up
hsa-miR-370-3p	0	2	0	0	0	0	0	584.45	0	0	0	0	194.82	0	-14.25	1	NA	no	down
hsa-miR-373-3p	0	0	1	0	0	0	0	0	51.18	0	0	0	17.06	0	-10.74	1	NA	no	down
hsa-miR-376b-3p	1	0	0	0	0	0	67.29	0	0	0	0	0	22.43	0	-11.13	1	NA	no	down
hsa-miR-377-5p	0	1	0	0	0	0	0	292.23	0	0	0	0	97.41	0	-13.25	1	NA	no	down
hsa-miR-378e	1	0	2	0	0	0	67.29	0	102.36	0	0	0	56.55	0	-12.47	1	NA	no	down
hsa-miR-378f	1	0	0	0	0	0	67.29	0	0	0	0	0	22.43	0	-11.13	1	NA	no	down
hsa-miR-378g	2	2	0	0	0	0	134.59	584.45	0	0	0	0	239.68	0	-14.55	1	NA	no	down
hsa-miR-378i	0	0	1	0	0	0	0	0	51.18	0	0	0	17.06	0	-10.74	1	NA	no	down
hsa-miR-379-3p	0	0	4	0	0	0	0	0	204.73	0	0	0	68.24	0	-12.74	1	NA	no	down
hsa-miR-380-3p	1	0	0	0	0	0	67.29	0	0	0	0	0	22.43	0	-11.13	1	NA	no	down
hsa-miR-381-3p	2	0	2	0	0	0	134.59	0	102.36	0	0	0	78.98	0	-12.95	1	NA	no	down
hsa-miR-409-5p	1	0	0	0	0	0	67.29	0	0	0	0	0	22.43	0	-11.13	1	NA	no	down
hsa-miR-4286	0	0	0	0	1	0	0	0	0	0	98.79	0	0	32.93	11.69	1	NA	no	up
hsa-miR-431-3p	3	0	0	0	0	0	201.88	0	0	0	0	0	67.29	0	-12.72	1	NA	no	down
hsa-miR-433-3p	0	0	0	0	1	3	0	0	0	0	98.79	386.45	0	161.75	13.98	1	NA	no	up
hsa-miR-4436b-3p	0	0	2	0	0	0	0	0	102.36	0	0	0	34.12	0	-11.74	1	NA	no	down
hsa-miR-4443	0	0	0	0	2	0	0	0	0	0	197.59	0	0	65.86	12.69	1	NA	no	up
hsa-miR-4444	0	0	0	3	0	0	0	0	0	702.25	0	0	0	234.08	14.51	1	NA	no	up
hsa-miR-4459	0	0	1	0	0	0	0	0	51.18	0	0	0	17.06	0	-10.74	1	NA	no	down
hsa-miR-4484	1	0	0	0	0	0	67.29	0	0	0	0	0	22.43	0	-11.13	1	NA	no	down
hsa-miR-449b-3p	0	0	3	0	0	0	0	0	153.55	0	0	0	51.18	0	-12.32	1	NA	no	down
hsa-miR-4508	1	0	0	0	0	0	67.29	0	0	0	0	0	22.43	0	-11.13	1	NA	no	down
hsa-miR-450a-1-3p	0	0	1	0	0	0	0	0	51.18	0	0	0	17.06	0	-10.74	1	NA	no	down
hsa-miR-4510	0	0	0	1	0	0	0	0	0	234.08	0	0	0	78.03	12.93	1	NA	no	up
hsa-miR-4524a-3p	0	1	0	0	0	0	0	292.23	0	0	0	0	97.41	0	-13.25	1	NA	no	down
hsa-miR-454-5p	0	0	3	0	0	0	0	0	153.55	0	0	0	51.18	0	-12.32	1	NA	no	down
hsa-miR-455-5p	2	0	0	0	0	0	134.59	0	0	0	0	0	44.86	0	-12.13	1	NA	no	down
hsa-miR-4646-5p	0	0	0	0	3	0	0	0	0	0	296.38	0	0	98.79	13.27	1	NA	no	up
hsa-miR-4665-5p	2	0	0	0	0	0	134.59	0	0	0	0	0	44.86	0	-12.13	1	NA	no	down
hsa-miR-4667-5p	0	0	2	0	0	0	0	0	102.36	0	0	0	34.12	0	-11.74	1	NA	no	down
hsa-miR-4683	0	0	0	0	0	3	0	0	0	0	0	386.45	0	128.82	13.65	1	NA	no	up
hsa-miR-4689	0	0	1	0	0	0	0	0	51.18	0	0	0	17.06	0	-10.74	1	NA	no	down
hsa-miR-4706	0	0	0	0	0	3	0	0	0	0	0	386.45	0	128.82	13.65	1	NA	no	up
hsa-miR-4742-3p	1	0	0	0	0	0	67.29	0	0	0	0	0	22.43	0	-11.13	1	NA	no	down
hsa-miR-4749-5p	3	0	0	0	0	0	201.88	0	0	0	0	0	67.29	0	-12.72	1	NA	no	down
hsa-miR-4755-5p	0	0	0	0	1	0	0	0	0	0	98.79	0	0	32.93	11.69	1	NA	no	up
hsa-miR-4787-5p	0	0	0	0	1	0	0	0	0	0	98.79	0	0	32.93	11.69	1	NA	no	up
hsa-miR-4788	0	0	0	2	0	0	0	0	0	468.16	0	0	0	156.05	13.93	1	NA	no	up
hsa-miR-4800-5p	0	0	0	1	0	0	0	0	0	234.08	0	0	0	78.03	12.93	1	NA	no	up
hsa-miR-486-3p	2	0	1	0	0	0	134.59	0	51.18	0	0	0	61.92	0	-12.6	1	NA	no	down
hsa-miR-487a-5p	0	0	0	0	1	0	0	0	0	0	98.79	0	0	32.93	11.69	1	NA	no	up
hsa-miR-489-3p	0	0	0	0	0	2	0	0	0	0	0	257.63	0	85.88	13.07	1	NA	no	up
hsa-miR-491-3p	0	0	1	0	0	0	0	0	51.18	0	0	0	17.06	0	-10.74	1	NA	no	down
hsa-miR-496	0	0	1	0	0	0	0	0	51.18	0	0	0	17.06	0	-10.74	1	NA	no	down
hsa-miR-500a-3p	0	1	2	0	0	0	0	292.23	102.36	0	0	0	131.53	0	-13.68	1	NA	no	down
hsa-miR-5010-5p	0	0	3	0	0	0	0	0	153.55	0	0	0	51.18	0	-12.32	1	NA	no	down
hsa-miR-502-3p	0	1	2	0	0	0	0	292.23	102.36	0	0	0	131.53	0	-13.68	1	NA	no	down
hsa-miR-506-3p	0	0	0	0	1	0	0	0	0	0	98.79	0	0	32.93	11.69	1	NA	no	up
hsa-miR-506-5p	0	0	0	0	1	1	0	0	0	0	98.79	128.82	0	75.87	12.89	1	NA	no	up
hsa-miR-509-5p	0	0	1	0	0	0	0	0	51.18	0	0	0	17.06	0	-10.74	1	NA	no	down
hsa-miR-5096	0	0	1	0	0	0	0	0	51.18	0	0	0	17.06	0	-10.74	1	NA	no	down
hsa-miR-513a-3p	4	0	0	0	0	0	269.18	0	0	0	0	0	89.73	0	-13.13	1	NA	no	down
hsa-miR-513c-3p	4	0	0	0	0	0	269.18	0	0	0	0	0	89.73	0	-13.13	1	NA	no	down
hsa-miR-514b-3p	0	0	4	0	0	0	0	0	204.73	0	0	0	68.24	0	-12.74	1	NA	no	down
hsa-miR-532-5p	0	1	4	0	0	0	0	292.23	204.73	0	0	0	165.65	0	-14.02	1	NA	no	down
hsa-miR-543	1	0	1	0	0	0	67.29	0	51.18	0	0	0	39.49	0	-11.95	1	NA	no	down
hsa-miR-548ae-3p	0	0	1	0	0	0	0	0	51.18	0	0	0	17.06	0	-10.74	1	NA	no	down
hsa-miR-548aq-3p	1	0	1	0	0	0	67.29	0	51.18	0	0	0	39.49	0	-11.95	1	NA	no	down
hsa-miR-548au-5p	0	0	1	0	0	0	0	0	51.18	0	0	0	17.06	0	-10.74	1	NA	no	down
hsa-miR-548q	0	0	5	0	0	0	0	0	255.91	0	0	0	85.3	0	-13.06	1	NA	no	down
hsa-miR-548w	0	0	2	0	0	0	0	0	102.36	0	0	0	34.12	0	-11.74	1	NA	no	down
hsa-miR-548x-3p	0	0	1	0	0	0	0	0	51.18	0	0	0	17.06	0	-10.74	1	NA	no	down
hsa-miR-550a-3-5p	0	0	1	0	0	0	0	0	51.18	0	0	0	17.06	0	-10.74	1	NA	no	down
hsa-miR-556-3p	0	1	1	0	0	0	0	292.23	51.18	0	0	0	114.47	0	-13.48	1	NA	no	down
hsa-miR-589-5p	0	0	2	0	0	0	0	0	102.36	0	0	0	34.12	0	-11.74	1	NA	no	down
hsa-miR-590-3p	3	0	1	0	0	0	201.88	0	51.18	0	0	0	84.35	0	-13.04	1	NA	no	down
hsa-miR-590-5p	3	0	0	0	0	0	201.88	0	0	0	0	0	67.29	0	-12.72	1	NA	no	down
hsa-miR-6073	0	0	1	0	0	0	0	0	51.18	0	0	0	17.06	0	-10.74	1	NA	no	down
hsa-miR-6088	1	0	0	0	0	0	67.29	0	0	0	0	0	22.43	0	-11.13	1	NA	no	down
hsa-miR-6089	0	0	0	1	0	2	0	0	0	234.08	0	257.63	0	163.9	14	1	NA	no	up
hsa-miR-6090	0	1	0	0	0	0	0	292.23	0	0	0	0	97.41	0	-13.25	1	NA	no	down
hsa-miR-6125	0	0	0	0	1	0	0	0	0	0	98.79	0	0	32.93	11.69	1	NA	no	up
hsa-miR-628-3p	0	0	0	0	1	0	0	0	0	0	98.79	0	0	32.93	11.69	1	NA	no	up
hsa-miR-628-5p	0	0	1	0	0	0	0	0	51.18	0	0	0	17.06	0	-10.74	1	NA	no	down
hsa-miR-6511a-3p	0	0	0	0	1	0	0	0	0	0	98.79	0	0	32.93	11.69	1	NA	no	up
hsa-miR-6511b-3p	0	0	1	0	0	0	0	0	51.18	0	0	0	17.06	0	-10.74	1	NA	no	down
hsa-miR-654-5p	1	0	0	0	0	0	67.29	0	0	0	0	0	22.43	0	-11.13	1	NA	no	down
hsa-miR-655-3p	0	0	2	0	0	0	0	0	102.36	0	0	0	34.12	0	-11.74	1	NA	no	down
hsa-miR-663a	0	0	0	2	0	2	0	0	0	468.16	0	257.63	0	241.93	14.56	1	NA	no	up
hsa-miR-6731-5p	0	0	1	0	0	0	0	0	51.18	0	0	0	17.06	0	-10.74	1	NA	no	down
hsa-miR-6739-5p	0	0	0	0	0	3	0	0	0	0	0	386.45	0	128.82	13.65	1	NA	no	up
hsa-miR-6757-5p	0	0	0	0	1	0	0	0	0	0	98.79	0	0	32.93	11.69	1	NA	no	up
hsa-miR-6761-3p	0	0	0	0	3	0	0	0	0	0	296.38	0	0	98.79	13.27	1	NA	no	up
hsa-miR-6767-5p	0	0	0	0	1	0	0	0	0	0	98.79	0	0	32.93	11.69	1	NA	no	up
hsa-miR-6773-5p	0	0	0	0	0	3	0	0	0	0	0	386.45	0	128.82	13.65	1	NA	no	up
hsa-miR-6776-3p	0	0	0	0	1	0	0	0	0	0	98.79	0	0	32.93	11.69	1	NA	no	up
hsa-miR-6779-5p	0	0	0	0	0	2	0	0	0	0	0	257.63	0	85.88	13.07	1	NA	no	up
hsa-miR-6790-5p	0	1	0	0	0	0	0	292.23	0	0	0	0	97.41	0	-13.25	1	NA	no	down
hsa-miR-6791-5p	0	0	0	0	2	0	0	0	0	0	197.59	0	0	65.86	12.69	1	NA	no	up
hsa-miR-6795-5p	1	0	0	0	0	0	67.29	0	0	0	0	0	22.43	0	-11.13	1	NA	no	down
hsa-miR-6799-5p	0	0	0	0	1	0	0	0	0	0	98.79	0	0	32.93	11.69	1	NA	no	up
hsa-miR-6852-5p	0	0	0	0	4	0	0	0	0	0	395.18	0	0	131.73	13.69	1	NA	no	up
hsa-miR-6879-5p	1	0	0	0	0	0	67.29	0	0	0	0	0	22.43	0	-11.13	1	NA	no	down
hsa-miR-6881-5p	0	1	0	0	0	0	0	292.23	0	0	0	0	97.41	0	-13.25	1	NA	no	down
hsa-miR-6886-5p	1	0	1	0	0	0	67.29	0	51.18	0	0	0	39.49	0	-11.95	1	NA	no	down
hsa-miR-7110-5p	0	0	0	1	0	0	0	0	0	234.08	0	0	0	78.03	12.93	1	NA	no	up
hsa-miR-758-5p	0	0	0	1	0	0	0	0	0	234.08	0	0	0	78.03	12.93	1	NA	no	up
hsa-miR-765	0	1	0	0	0	0	0	292.23	0	0	0	0	97.41	0	-13.25	1	NA	no	down
hsa-miR-766-3p	0	0	0	0	1	0	0	0	0	0	98.79	0	0	32.93	11.69	1	NA	no	up
hsa-miR-769-3p	0	0	0	0	1	0	0	0	0	0	98.79	0	0	32.93	11.69	1	NA	no	up
hsa-miR-8085	0	0	0	1	0	0	0	0	0	234.08	0	0	0	78.03	12.93	1	NA	no	up
hsa-miR-873-5p	3	0	0	0	0	0	201.88	0	0	0	0	0	67.29	0	-12.72	1	NA	no	down
hsa-miR-876-5p	0	1	0	0	0	0	0	292.23	0	0	0	0	97.41	0	-13.25	1	NA	no	down
hsa-miR-887-3p	0	0	1	0	0	0	0	0	51.18	0	0	0	17.06	0	-10.74	1	NA	no	down
hsa-miR-889-3p	1	0	0	0	0	0	67.29	0	0	0	0	0	22.43	0	-11.13	1	NA	no	down
hsa-miR-937-3p	0	0	0	0	0	1	0	0	0	0	0	128.82	0	42.94	12.07	1	NA	no	up
hsa-miR-939-5p	0	0	1	0	0	0	0	0	51.18	0	0	0	17.06	0	-10.74	1	NA	no	down
hsa-miR-941	0	0	0	0	1	0	0	0	0	0	98.79	0	0	32.93	11.69	1	NA	no	up
hsa-miR-943	1	0	0	0	0	0	67.29	0	0	0	0	0	22.43	0	-11.13	1	NA	no	down
hsa-miR-99a-3p	0	2	1	0	0	0	0	584.45	51.18	0	0	0	211.88	0	-14.37	1	NA	no	down

## Sheet: Table S2
Table S2. Gene onthology analysis result of the differentially expressed microRNA
Category	Subcategory	Enrichment	P-value	P-adjusted	Q-value	Expected	Observed	miRNAs/precursors
Annotations derived over miRTarBase (Gene Ontology)	cell migration involved in sprouting angiogenesis GO0002042	over-represented	4.18e-8	0.000447	0.000447	9.0847	26	hsa-miR-122-5p; hsa-miR-134-5p; hsa-miR-199a-3p; hsa-miR-199b-3p; hsa-miR-29a-3p; hsa-miR-497-5p; hsa-miR-22-3p; hsa-miR-378a-3p; hsa-miR-503-5p; hsa-miR-483-3p; hsa-miR-510-5p; hsa-miR-378c; hsa-miR-103a-3p; hsa-miR-369-3p; hsa-miR-376a-3p; hsa-miR-361-5p; hsa-miR-377-3p; hsa-miR-192-5p; hsa-miR-342-3p; hsa-miR-101-3p; hsa-miR-625-3p; hsa-miR-331-3p; hsa-miR-150-5p; hsa-miR-93-3p; hsa-miR-184; h…
Annotations derived over miRTarBase (Gene Ontology)	cytosolic small ribosomal subunit GO0022627	over-represented	4.34e-7	0.0016472	0.0016472	12.4508	29	hsa-miR-122-5p; hsa-miR-130b-3p; hsa-miR-29a-3p; hsa-miR-140-3p; hsa-miR-497-5p; hsa-miR-22-3p; hsa-miR-378a-3p; hsa-miR-503-5p; hsa-miR-16-2-3p; hsa-miR-483-3p; hsa-miR-296-3p; hsa-miR-378c; hsa-miR-103a-3p; hsa-miR-369-3p; hsa-miR-27b-3p; hsa-miR-145-3p; hsa-miR-361-5p; hsa-miR-192-5p; hsa-miR-342-3p; hsa-miR-10b-3p; hsa-miR-6891-5p; hsa-miR-320d; hsa-miR-505-5p; hsa-miR-30e-3p; hsa-miR-331-3p;…
Annotations derived over miRTarBase (Gene Ontology)	cell maturation GO0048469	over-represented	4.62e-7	0.0016472	0.0016472	3.40437	15	hsa-miR-122-5p; hsa-miR-130b-3p; hsa-miR-134-5p; hsa-miR-199a-3p; hsa-miR-29a-3p; hsa-miR-497-5p; hsa-miR-378a-3p; hsa-miR-503-5p; hsa-miR-369-3p; hsa-miR-27b-3p; hsa-miR-361-5p; hsa-miR-192-5p; hsa-miR-342-3p; hsa-miR-101-3p; hsa-miR-150-5p
Annotations derived over miRTarBase (Gene Ontology)	renal system development GO0072001	over-represented	1.53e-6	0.0040868	0.0040868	3.72951	15	hsa-miR-130b-3p; hsa-miR-199a-3p; hsa-miR-199b-3p; hsa-miR-29a-3p; hsa-miR-140-3p; hsa-miR-497-5p; hsa-miR-22-3p; hsa-miR-103a-3p; hsa-miR-27b-3p; hsa-miR-192-5p; hsa-miR-101-3p; hsa-miR-331-3p; hsa-miR-93-3p; hsa-miR-1229-3p; hsa-let-7c-3p
Annotations derived over miRTarBase (Gene Ontology)	Golgi to plasma membrane protein transport GO0043001	over-represented	2.38e-6	0.0049186	0.0049186	8.79781	23	hsa-miR-122-5p; hsa-miR-130b-3p; hsa-miR-134-5p; hsa-miR-199a-3p; hsa-miR-199b-3p; hsa-miR-29a-3p; hsa-miR-140-3p; hsa-miR-450b-5p; hsa-miR-503-5p; hsa-miR-16-2-3p; hsa-miR-296-3p; hsa-miR-103a-3p; hsa-miR-192-5p; hsa-miR-342-3p; hsa-miR-10b-3p; hsa-miR-101-3p; hsa-miR-30e-3p; hsa-miR-331-3p; hsa-miR-150-5p; hsa-miR-425-5p; hsa-miR-93-3p; hsa-miR-4466; hsa-miR-1229-3p
Annotations derived over miRTarBase (Gene Ontology)	mammary gland alveolus development GO0060749	over-represented	2.98e-6	0.0049186	0.0049186	2.92623	13	hsa-miR-134-5p; hsa-miR-199a-3p; hsa-miR-199b-3p; hsa-miR-29a-3p; hsa-miR-497-5p; hsa-miR-378a-3p; hsa-miR-503-5p; hsa-miR-103a-3p; hsa-miR-369-3p; hsa-miR-361-5p; hsa-miR-192-5p; hsa-miR-101-3p; hsa-miR-150-5p
Annotations derived over miRTarBase (Gene Ontology)	positive regulation of sprouting angiogenesis GO1903672	over-represented	3.39e-6	0.0049186	0.0049186	8.96995	23	hsa-miR-122-5p; hsa-miR-130b-3p; hsa-miR-134-5p; hsa-miR-199a-3p; hsa-miR-199b-3p; hsa-miR-29a-3p; hsa-miR-497-5p; hsa-miR-378a-3p; hsa-miR-503-5p; hsa-miR-296-3p; hsa-miR-103a-3p; hsa-miR-369-3p; hsa-miR-376a-3p; hsa-miR-361-5p; hsa-miR-192-5p; hsa-miR-101-3p; hsa-miR-675-3p; hsa-miR-30e-3p; hsa-miR-331-3p; hsa-miR-150-5p; hsa-miR-93-3p; hsa-miR-184; hsa-miR-1229-3p
Annotations derived over miRTarBase (Gene Ontology)	positive regulation of protein kinase C signaling GO0090037	over-represented	3.73e-6	0.0049186	0.0049186	2.98361	13	hsa-miR-134-5p; hsa-miR-199a-3p; hsa-miR-29a-3p; hsa-miR-497-5p; hsa-miR-378a-3p; hsa-miR-503-5p; hsa-miR-296-3p; hsa-miR-369-3p; hsa-miR-361-5p; hsa-miR-101-3p; hsa-miR-331-3p; hsa-miR-150-5p; hsa-let-7c-3p
Annotations derived over miRTarBase (Gene Ontology)	primary miRNA binding GO0070878	over-represented	4.51e-6	0.0049186	0.0049186	4.60929	16	hsa-miR-122-5p; hsa-miR-130b-3p; hsa-miR-497-5p; hsa-miR-503-5p; hsa-miR-16-2-3p; hsa-miR-483-3p; hsa-miR-510-5p; hsa-miR-27b-3p; hsa-miR-145-3p; hsa-miR-361-5p; hsa-miR-101-3p; hsa-miR-675-3p; hsa-miR-30e-3p; hsa-miR-331-3p; hsa-miR-425-5p; hsa-miR-1229-3p
Annotations derived over miRTarBase (Gene Ontology)	insulin receptor signaling pathway GO0008286	over-represented	4.60e-6	0.0049186	0.0049186	20.3115	36	hsa-miR-1246; hsa-miR-122-5p; hsa-miR-130b-3p; hsa-miR-134-5p; hsa-miR-199a-3p; hsa-miR-199b-3p; hsa-miR-29a-3p; hsa-miR-497-5p; hsa-miR-450b-5p; hsa-miR-22-3p; hsa-miR-378a-3p; hsa-miR-503-5p; hsa-miR-16-2-3p; hsa-miR-296-3p; hsa-miR-378c; hsa-miR-103a-3p; hsa-miR-369-3p; hsa-miR-376a-3p; hsa-miR-27b-3p; hsa-miR-361-5p; hsa-miR-339-3p; hsa-miR-377-3p; hsa-miR-192-5p; hsa-miR-342-3p; hsa-miR-10b-…
Annotations derived over miRTarBase (Gene Ontology)	growth factor activity GO0008083	over-represented	5.24e-6	0.0050083	0.0050082	16.5437	32	hsa-miR-122-5p; hsa-miR-130b-3p; hsa-miR-134-5p; hsa-miR-199a-3p; hsa-miR-199b-3p; hsa-miR-29a-3p; hsa-miR-140-3p; hsa-miR-497-5p; hsa-miR-450b-5p; hsa-miR-22-3p; hsa-miR-378a-3p; hsa-miR-503-5p; hsa-miR-510-5p; hsa-miR-103a-3p; hsa-miR-369-3p; hsa-miR-376a-3p; hsa-miR-27b-3p; hsa-miR-145-3p; hsa-miR-361-5p; hsa-miR-339-3p; hsa-miR-377-3p; hsa-miR-192-5p; hsa-miR-101-3p; hsa-miR-6891-5p; hsa-miR-…
Annotations derived over miRTarBase (Gene Ontology)	commissural neuron axon guidance GO0071679	over-represented	5.62e-6	0.0050083	0.0050082	5.87158	18	hsa-miR-1246; hsa-miR-122-5p; hsa-miR-130b-3p; hsa-miR-134-5p; hsa-miR-199a-3p; hsa-miR-29a-3p; hsa-miR-140-3p; hsa-miR-497-5p; hsa-miR-450b-5p; hsa-miR-378a-3p; hsa-miR-503-5p; hsa-miR-369-3p; hsa-miR-361-5p; hsa-miR-192-5p; hsa-miR-101-3p; hsa-miR-532-3p; hsa-miR-331-3p; hsa-miR-150-5p
Annotations derived over miRTarBase (Gene Ontology)	heart morphogenesis GO0003007	over-represented	7.42e-6	0.0061119	0.0061119	9.37158	23	hsa-miR-1246; hsa-miR-122-5p; hsa-miR-130b-3p; hsa-miR-134-5p; hsa-miR-199a-3p; hsa-miR-29a-3p; hsa-miR-497-5p; hsa-miR-378a-3p; hsa-miR-503-5p; hsa-miR-136-3p; hsa-miR-483-3p; hsa-miR-378c; hsa-miR-103a-3p; hsa-miR-369-3p; hsa-miR-27b-3p; hsa-miR-361-5p; hsa-miR-192-5p; hsa-miR-342-3p; hsa-miR-101-3p; hsa-miR-505-5p; hsa-miR-150-5p; hsa-miR-93-3p; hsa-let-7c-3p
Annotations derived over miRTarBase (Gene Ontology)	positive regulation of cell migration involved in sprouting angiogenesis GO0090050	over-represented	9.44e-6	0.0067432	0.0067433	8.07104	21	hsa-miR-122-5p; hsa-miR-134-5p; hsa-miR-199a-3p; hsa-miR-199b-3p; hsa-miR-29a-3p; hsa-miR-140-3p; hsa-miR-497-5p; hsa-miR-450b-5p; hsa-miR-22-3p; hsa-miR-378a-3p; hsa-miR-503-5p; hsa-miR-103a-3p; hsa-miR-369-3p; hsa-miR-376a-3p; hsa-miR-361-5p; hsa-miR-192-5p; hsa-miR-342-3p; hsa-miR-101-3p; hsa-miR-505-5p; hsa-miR-30e-3p; hsa-miR-150-5p
Annotations derived over miRTarBase (Gene Ontology)	negative regulation of autophagy GO0010507	over-represented	9.45e-6	0.0067432	0.0067433	15.1475	30	hsa-miR-122-5p; hsa-miR-130b-3p; hsa-miR-199a-3p; hsa-miR-199b-3p; hsa-miR-29a-3p; hsa-miR-140-3p; hsa-miR-497-5p; hsa-miR-22-3p; hsa-miR-378a-3p; hsa-miR-503-5p; hsa-miR-483-3p; hsa-miR-378c; hsa-miR-103a-3p; hsa-miR-376a-3p; hsa-miR-27b-3p; hsa-miR-339-3p; hsa-miR-192-5p; hsa-miR-342-3p; hsa-miR-101-3p; hsa-miR-625-3p; hsa-miR-532-3p; hsa-miR-320d; hsa-miR-505-5p; hsa-miR-331-3p; hsa-miR-150-5p…
Annotations derived over miRTarBase (Gene Ontology)	positive regulation of MAPK cascade GO0043410	over-represented	1.17e-5	0.0077432	0.0077432	22.0519	37	hsa-miR-122-5p; hsa-miR-130b-3p; hsa-miR-134-5p; hsa-miR-199a-3p; hsa-miR-29a-3p; hsa-miR-140-3p; hsa-miR-497-5p; hsa-miR-450b-5p; hsa-miR-22-3p; hsa-miR-378a-3p; hsa-miR-503-5p; hsa-miR-483-3p; hsa-miR-296-3p; hsa-miR-510-5p; hsa-miR-103a-3p; hsa-miR-376a-3p; hsa-miR-27b-3p; hsa-miR-145-3p; hsa-miR-339-3p; hsa-miR-377-3p; hsa-miR-192-5p; hsa-miR-342-3p; hsa-miR-10b-3p; hsa-miR-101-3p; hsa-miR-68…
Annotations derived over miRTarBase (Gene Ontology)	positive regulation of endodeoxyribonuclease activity GO0032079	over-represented	1.28e-5	0.0077432	0.0077432	2.8306	12	hsa-miR-22-3p; hsa-miR-378a-3p; hsa-miR-510-5p; hsa-miR-378c; hsa-miR-369-3p; hsa-miR-192-5p; hsa-miR-6891-5p; hsa-miR-625-3p; hsa-miR-30e-3p; hsa-miR-331-3p; hsa-miR-184; hsa-let-7c-3p
Annotations derived over miRTarBase (Gene Ontology)	cellular glucose homeostasis GO0001678	over-represented	1.30e-5	0.0077432	0.0077432	11.9918	26	hsa-miR-122-5p; hsa-miR-130b-3p; hsa-miR-199a-3p; hsa-miR-199b-3p; hsa-miR-29a-3p; hsa-miR-140-3p; hsa-miR-497-5p; hsa-miR-22-3p; hsa-miR-503-5p; hsa-miR-16-2-3p; hsa-miR-296-3p; hsa-miR-103a-3p; hsa-miR-376a-3p; hsa-miR-27b-3p; hsa-miR-339-3p; hsa-miR-192-5p; hsa-miR-532-3p; hsa-miR-675-3p; hsa-miR-505-5p; hsa-miR-331-3p; hsa-miR-150-5p; hsa-miR-425-5p; hsa-miR-93-3p; hsa-miR-4466; hsa-miR-1229-…
Annotations derived over miRTarBase (Gene Ontology)	regulation of endosome size GO0051036	over-represented	1.39e-5	0.0078227	0.0078227	0.172131	4	hsa-miR-130b-3p; hsa-miR-101-3p; hsa-miR-93-3p; hsa-miR-1229-3p
Annotations derived over miRTarBase (Gene Ontology)	positive regulation of vascular permeability GO0043117	over-represented	1.53e-5	0.0081975	0.0081975	4.47541	15	hsa-miR-122-5p; hsa-miR-134-5p; hsa-miR-199a-3p; hsa-miR-29a-3p; hsa-miR-497-5p; hsa-miR-22-3p; hsa-miR-378a-3p; hsa-miR-503-5p; hsa-miR-483-3p; hsa-miR-369-3p; hsa-miR-361-5p; hsa-miR-377-3p; hsa-miR-192-5p; hsa-miR-101-3p; hsa-miR-150-5p
Annotations derived over miRTarBase (Gene Ontology)	cranial skeletal system development GO1904888	over-represented	1.68e-5	0.0085505	0.0085505	2.42896	11	hsa-miR-130b-3p; hsa-miR-199a-3p; hsa-miR-199b-3p; hsa-miR-29a-3p; hsa-miR-497-5p; hsa-miR-450b-5p; hsa-miR-378a-3p; hsa-miR-378c; hsa-miR-103a-3p; hsa-miR-192-5p; hsa-miR-1229-3p
Annotations derived over miRTarBase (Gene Ontology)	positive regulation of MAP kinase activity GO0043406	over-represented	1.79e-5	0.0087039	0.0087039	13.847	28	hsa-miR-122-5p; hsa-miR-130b-3p; hsa-miR-134-5p; hsa-miR-199a-3p; hsa-miR-199b-3p; hsa-miR-29a-3p; hsa-miR-497-5p; hsa-miR-450b-5p; hsa-miR-22-3p; hsa-miR-378a-3p; hsa-miR-503-5p; hsa-miR-296-3p; hsa-miR-103a-3p; hsa-miR-369-3p; hsa-miR-376a-3p; hsa-miR-27b-3p; hsa-miR-361-5p; hsa-miR-377-3p; hsa-miR-192-5p; hsa-miR-101-3p; hsa-miR-6891-5p; hsa-miR-532-3p; hsa-miR-30e-3p; hsa-miR-331-3p; hsa-miR-…
Annotations derived over miRTarBase (Gene Ontology)	fibronectin binding GO0001968	over-represented	1.90e-5	0.0088501	0.0088501	9.88798	23	hsa-miR-122-5p; hsa-miR-130b-3p; hsa-miR-134-5p; hsa-miR-199a-3p; hsa-miR-29a-3p; hsa-miR-140-3p; hsa-miR-497-5p; hsa-miR-378a-3p; hsa-miR-503-5p; hsa-miR-16-2-3p; hsa-miR-296-3p; hsa-miR-369-3p; hsa-miR-27b-3p; hsa-miR-361-5p; hsa-miR-192-5p; hsa-miR-342-3p; hsa-miR-101-3p; hsa-miR-625-3p; hsa-miR-532-3p; hsa-miR-675-3p; hsa-miR-331-3p; hsa-miR-150-5p; hsa-miR-1229-3p
Annotations derived over miRTarBase (Gene Ontology)	anoikis GO0043276	over-represented	2.09e-5	0.0090833	0.0090833	4.59016	15	hsa-miR-130b-3p; hsa-miR-199a-3p; hsa-miR-497-5p; hsa-miR-22-3p; hsa-miR-378a-3p; hsa-miR-503-5p; hsa-miR-296-3p; hsa-miR-378c; hsa-miR-103a-3p; hsa-miR-192-5p; hsa-miR-342-3p; hsa-miR-101-3p; hsa-miR-625-3p; hsa-miR-150-5p; hsa-miR-184
Annotations derived over miRTarBase (Gene Ontology)	U5 snRNA binding GO0030623	over-represented	2.20e-5	0.0090833	0.0090833	1.24317	8	hsa-miR-122-5p; hsa-miR-497-5p; hsa-miR-296-3p; hsa-miR-103a-3p; hsa-miR-27b-3p; hsa-miR-361-5p; hsa-miR-532-3p; hsa-miR-93-3p
Annotations derived over miRTarBase (Gene Ontology)	positive regulation of synapse assembly GO0051965	over-represented	2.21e-5	0.0090833	0.0090833	7.80328	20	hsa-miR-1246; hsa-miR-122-5p; hsa-miR-130b-3p; hsa-miR-497-5p; hsa-miR-450b-5p; hsa-miR-22-3p; hsa-miR-378a-3p; hsa-miR-503-5p; hsa-miR-145-3p; hsa-miR-377-3p; hsa-miR-192-5p; hsa-miR-7704; hsa-miR-342-3p; hsa-miR-10b-3p; hsa-miR-101-3p; hsa-miR-532-3p; hsa-miR-30e-3p; hsa-miR-150-5p; hsa-miR-425-5p; hsa-miR-1229-3p
Annotations derived over miRTarBase (Gene Ontology)	positive regulation of histone H3-K4 methylation GO0051571	over-represented	2.48e-5	0.0093028	0.0093028	5.87158	17	hsa-miR-130b-3p; hsa-miR-199a-3p; hsa-miR-199b-3p; hsa-miR-29a-3p; hsa-miR-450b-5p; hsa-miR-503-5p; hsa-miR-483-3p; hsa-miR-103a-3p; hsa-miR-27b-3p; hsa-miR-377-3p; hsa-miR-192-5p; hsa-miR-342-3p; hsa-miR-101-3p; hsa-miR-532-3p; hsa-miR-30e-3p; hsa-miR-331-3p; hsa-miR-150-5p
Annotations derived over miRTarBase (Gene Ontology)	cellular response to vascular endothelial growth factor stimulus GO0035924	over-represented	2.56e-5	0.0093028	0.0093028	10.0601	23	hsa-miR-122-5p; hsa-miR-130b-3p; hsa-miR-134-5p; hsa-miR-199a-3p; hsa-miR-29a-3p; hsa-miR-497-5p; hsa-miR-450b-5p; hsa-miR-378a-3p; hsa-miR-503-5p; hsa-miR-483-3p; hsa-miR-378c; hsa-miR-103a-3p; hsa-miR-369-3p; hsa-miR-27b-3p; hsa-miR-361-5p; hsa-miR-377-3p; hsa-miR-342-3p; hsa-miR-101-3p; hsa-miR-6891-5p; hsa-miR-331-3p; hsa-miR-150-5p; hsa-miR-184; hsa-miR-1229-3p
Annotations derived over miRTarBase (Gene Ontology)	regulation of glucose metabolic process GO0010906	over-represented	2.65e-5	0.0093028	0.0093028	10.0792	23	hsa-miR-1246; hsa-miR-122-5p; hsa-miR-199a-3p; hsa-miR-199b-3p; hsa-miR-140-3p; hsa-miR-497-5p; hsa-miR-22-3p; hsa-miR-503-5p; hsa-miR-483-3p; hsa-miR-510-5p; hsa-miR-103a-3p; hsa-miR-369-3p; hsa-miR-376a-3p; hsa-miR-27b-3p; hsa-miR-377-3p; hsa-miR-192-5p; hsa-miR-101-3p; hsa-miR-532-3p; hsa-miR-331-3p; hsa-miR-150-5p; hsa-miR-425-5p; hsa-miR-4466; hsa-miR-1229-3p
Annotations derived over miRTarBase (Gene Ontology)	neuron apoptotic process GO0051402	over-represented	2.74e-5	0.0093028	0.0093028	6.56011	18	hsa-miR-130b-3p; hsa-miR-29a-3p; hsa-miR-497-5p; hsa-miR-450b-5p; hsa-miR-22-3p; hsa-miR-503-5p; hsa-miR-16-2-3p; hsa-miR-296-3p; hsa-miR-103a-3p; hsa-miR-27b-3p; hsa-miR-192-5p; hsa-miR-101-3p; hsa-miR-532-3p; hsa-miR-505-5p; hsa-miR-331-3p; hsa-miR-93-3p; hsa-miR-184; hsa-miR-1229-3p
Annotations derived over miRTarBase (Gene Ontology)	nerve development GO0021675	over-represented	2.81e-5	0.0093028	0.0093028	2.56284	11	hsa-miR-130b-3p; hsa-miR-29a-3p; hsa-miR-497-5p; hsa-miR-22-3p; hsa-miR-296-3p; hsa-miR-103a-3p; hsa-miR-369-3p; hsa-miR-192-5p; hsa-miR-101-3p; hsa-miR-331-3p; hsa-miR-425-5p
Annotations derived over miRTarBase (Gene Ontology)	Golgi-associated vesicle GO0005798	over-represented	2.85e-5	0.0093028	0.0093028	3.06011	12	hsa-miR-122-5p; hsa-miR-497-5p; hsa-miR-450b-5p; hsa-miR-378a-3p; hsa-miR-503-5p; hsa-miR-103a-3p; hsa-miR-369-3p; hsa-miR-192-5p; hsa-miR-101-3p; hsa-miR-532-3p; hsa-miR-505-5p; hsa-miR-425-5p
Annotations derived over miRTarBase (Gene Ontology)	negative regulation of cysteine-type endopeptidase activity involved in apoptotic process GO0043154	over-represented	3.02e-5	0.0093028	0.0093028	20.7322	35	hsa-miR-122-5p; hsa-miR-130b-3p; hsa-miR-134-5p; hsa-miR-199a-3p; hsa-miR-29a-3p; hsa-miR-497-5p; hsa-miR-450b-5p; hsa-miR-22-3p; hsa-miR-378a-3p; hsa-miR-503-5p; hsa-miR-16-2-3p; hsa-miR-483-3p; hsa-miR-296-3p; hsa-miR-378c; hsa-miR-103a-3p; hsa-miR-369-3p; hsa-miR-27b-3p; hsa-miR-361-5p; hsa-miR-192-5p; hsa-miR-342-3p; hsa-miR-10b-3p; hsa-miR-101-3p; hsa-miR-6891-5p; hsa-miR-625-3p; hsa-miR-532…
Annotations derived over miRTarBase (Gene Ontology)	COPII-coated vesicle budding GO0090114	over-represented	3.08e-5	0.0093028	0.0093028	1.30055	8	hsa-miR-29a-3p; hsa-miR-22-3p; hsa-miR-378a-3p; hsa-miR-378c; hsa-miR-377-3p; hsa-miR-342-3p; hsa-miR-101-3p; hsa-miR-331-3p
Annotations derived over miRTarBase (Gene Ontology)	somatic stem cell population maintenance GO0035019	over-represented	3.42e-5	0.0093028	0.0093028	16.9645	31	hsa-miR-122-5p; hsa-miR-130b-3p; hsa-miR-134-5p; hsa-miR-199a-3p; hsa-miR-199b-3p; hsa-miR-29a-3p; hsa-miR-140-3p; hsa-miR-497-5p; hsa-miR-450b-5p; hsa-miR-22-3p; hsa-miR-378a-3p; hsa-miR-503-5p; hsa-miR-483-3p; hsa-miR-378c; hsa-miR-103a-3p; hsa-miR-369-3p; hsa-miR-376a-3p; hsa-miR-27b-3p; hsa-miR-145-3p; hsa-miR-361-5p; hsa-miR-192-5p; hsa-miR-7704; hsa-miR-10b-3p; hsa-miR-101-3p; hsa-miR-505-5…
Annotations derived over miRTarBase (Gene Ontology)	positive regulation of G2MI transition of meiotic cell cycle GO0110032	over-represented	3.52e-5	0.0093028	0.0093028	1.72131	9	hsa-miR-140-3p; hsa-miR-497-5p; hsa-miR-503-5p; hsa-miR-16-2-3p; hsa-miR-296-3p; hsa-miR-510-5p; hsa-miR-103a-3p; hsa-miR-192-5p; hsa-miR-425-5p
Annotations derived over miRTarBase (Gene Ontology)	cyclin A2-CDK2 complex GO0097124	over-represented	3.89e-5	0.0093028	0.0093028	2.18033	10	hsa-miR-130b-3p; hsa-miR-29a-3p; hsa-miR-22-3p; hsa-miR-103a-3p; hsa-miR-376a-3p; hsa-miR-27b-3p; hsa-miR-361-5p; hsa-miR-10b-3p; hsa-miR-532-3p; hsa-miR-150-5p
Annotations derived over miRTarBase (Gene Ontology)	negative regulation of adherens junction organization GO1903392	over-represented	3.89e-5	0.0093028	0.0093028	3.15574	12	hsa-miR-134-5p; hsa-miR-199a-3p; hsa-miR-29a-3p; hsa-miR-497-5p; hsa-miR-22-3p; hsa-miR-378a-3p; hsa-miR-503-5p; hsa-miR-369-3p; hsa-miR-361-5p; hsa-miR-101-3p; hsa-miR-331-3p; hsa-miR-150-5p
Annotations derived over miRTarBase (Gene Ontology)	positive regulation by host of viral genome replication GO0044829	over-represented	3.89e-5	0.0093028	0.0093028	3.15574	12	hsa-miR-497-5p; hsa-miR-503-5p; hsa-miR-16-2-3p; hsa-miR-296-3p; hsa-miR-103a-3p; hsa-miR-377-3p; hsa-miR-192-5p; hsa-miR-342-3p; hsa-miR-101-3p; hsa-miR-675-3p; hsa-miR-505-5p; hsa-miR-93-3p
Annotations derived over miRTarBase (Gene Ontology)	positive regulation of mast cell chemotaxis GO0060754	over-represented	3.89e-5	0.0093028	0.0093028	3.15574	12	hsa-miR-122-5p; hsa-miR-134-5p; hsa-miR-199a-3p; hsa-miR-29a-3p; hsa-miR-497-5p; hsa-miR-378a-3p; hsa-miR-503-5p; hsa-miR-369-3p; hsa-miR-27b-3p; hsa-miR-361-5p; hsa-miR-101-3p; hsa-miR-150-5p
Annotations derived over miRTarBase (Gene Ontology)	vascular endothelial growth factor receptor binding GO0005172	over-represented	3.89e-5	0.0093028	0.0093028	3.15574	12	hsa-miR-122-5p; hsa-miR-134-5p; hsa-miR-199a-3p; hsa-miR-29a-3p; hsa-miR-497-5p; hsa-miR-378a-3p; hsa-miR-503-5p; hsa-miR-369-3p; hsa-miR-27b-3p; hsa-miR-361-5p; hsa-miR-101-3p; hsa-miR-150-5p
Annotations derived over miRTarBase (Gene Ontology)	positive regulation of myelination GO0031643	over-represented	3.96e-5	0.0093028	0.0093028	4.8388	15	hsa-miR-130b-3p; hsa-miR-29a-3p; hsa-miR-497-5p; hsa-miR-378a-3p; hsa-miR-483-3p; hsa-miR-296-3p; hsa-miR-378c; hsa-miR-103a-3p; hsa-miR-376a-3p; hsa-miR-192-5p; hsa-miR-101-3p; hsa-miR-30e-3p; hsa-miR-150-5p; hsa-miR-425-5p; hsa-miR-93-3p
Annotations derived over miRTarBase (Gene Ontology)	cardiac muscle fiber development GO0048739	over-represented	4.08e-5	0.0093028	0.0093028	4.26503	14	hsa-miR-122-5p; hsa-miR-130b-3p; hsa-miR-134-5p; hsa-miR-199a-3p; hsa-miR-29a-3p; hsa-miR-497-5p; hsa-miR-378a-3p; hsa-miR-503-5p; hsa-miR-296-3p; hsa-miR-369-3p; hsa-miR-361-5p; hsa-miR-342-3p; hsa-miR-101-3p; hsa-miR-150-5p
Annotations derived over miRTarBase (Gene Ontology)	positive regulation of CREB transcription factor activity GO0032793	over-represented	4.11e-5	0.0093028	0.0093028	8.12842	20	hsa-miR-122-5p; hsa-miR-130b-3p; hsa-miR-134-5p; hsa-miR-199a-3p; hsa-miR-29a-3p; hsa-miR-497-5p; hsa-miR-450b-5p; hsa-miR-378a-3p; hsa-miR-503-5p; hsa-miR-16-2-3p; hsa-miR-378c; hsa-miR-369-3p; hsa-miR-361-5p; hsa-miR-377-3p; hsa-miR-192-5p; hsa-miR-101-3p; hsa-miR-532-3p; hsa-miR-331-3p; hsa-miR-150-5p; hsa-miR-184
Annotations derived over miRTarBase (Gene Ontology)	centrosome duplication GO0051298	over-represented	4.15e-5	0.0093028	0.0093028	3.71038	13	hsa-miR-122-5p; hsa-miR-130b-3p; hsa-miR-29a-3p; hsa-miR-378a-3p; hsa-miR-296-3p; hsa-miR-103a-3p; hsa-miR-376a-3p; hsa-miR-361-5p; hsa-miR-192-5p; hsa-miR-625-3p; hsa-miR-532-3p; hsa-miR-150-5p; hsa-miR-1229-3p
Annotations derived over miRTarBase (Gene Ontology)	primary miRNA processing GO0031053	over-represented	4.35e-5	0.0093028	0.0093028	4.87705	15	hsa-miR-1246; hsa-miR-140-3p; hsa-miR-497-5p; hsa-miR-503-5p; hsa-miR-16-2-3p; hsa-miR-103a-3p; hsa-miR-376a-3p; hsa-miR-27b-3p; hsa-miR-145-3p; hsa-miR-361-5p; hsa-miR-101-3p; hsa-miR-675-3p; hsa-miR-30e-3p; hsa-miR-425-5p; hsa-let-7c-3p
Annotations derived over miRTarBase (Gene Ontology)	epidermal growth factor receptor signaling pathway GO0007173	over-represented	4.39e-5	0.0093028	0.0093028	16.2377	30	hsa-miR-122-5p; hsa-miR-130b-3p; hsa-miR-29a-3p; hsa-miR-497-5p; hsa-miR-450b-5p; hsa-miR-22-3p; hsa-miR-378a-3p; hsa-miR-503-5p; hsa-miR-16-2-3p; hsa-miR-136-3p; hsa-miR-483-3p; hsa-miR-378c; hsa-miR-337-5p; hsa-miR-103a-3p; hsa-miR-369-3p; hsa-miR-376a-3p; hsa-miR-27b-3p; hsa-miR-145-3p; hsa-miR-361-5p; hsa-miR-192-5p; hsa-miR-342-3p; hsa-miR-101-3p; hsa-miR-6891-5p; hsa-miR-625-3p; hsa-miR-532…
Annotations derived over miRTarBase (Gene Ontology)	lung development GO0030324	over-represented	4.56e-5	0.0093028	0.0093028	8.18579	20	hsa-miR-134-5p; hsa-miR-199a-3p; hsa-miR-199b-3p; hsa-miR-29a-3p; hsa-miR-497-5p; hsa-miR-450b-5p; hsa-miR-378a-3p; hsa-miR-503-5p; hsa-miR-136-3p; hsa-miR-510-5p; hsa-miR-369-3p; hsa-miR-361-5p; hsa-miR-377-3p; hsa-miR-192-5p; hsa-miR-101-3p; hsa-miR-6891-5p; hsa-miR-532-3p; hsa-miR-675-3p; hsa-miR-331-3p; hsa-miR-150-5p
Annotations derived over miRTarBase (Gene Ontology)	ARC complex GO0033167	over-represented	4.70e-5	0.0093028	0.0093028	1.37705	8	hsa-miR-130b-3p; hsa-miR-29a-3p; hsa-miR-497-5p; hsa-miR-296-3p; hsa-miR-103a-3p; hsa-miR-192-5p; hsa-miR-101-3p; hsa-miR-425-5p
Annotations derived over miRTarBase (Gene Ontology)	conversion of ds siRNA to ss siRNA GO0036404	over-represented	4.70e-5	0.0093028	0.0093028	1.37705	8	hsa-miR-130b-3p; hsa-miR-29a-3p; hsa-miR-497-5p; hsa-miR-296-3p; hsa-miR-103a-3p; hsa-miR-192-5p; hsa-miR-101-3p; hsa-miR-425-5p
Annotations derived over miRTarBase (Gene Ontology)	conversion of ds siRNA to ss siRNA involved in RNA interference GO0033168	over-represented	4.70e-5	0.0093028	0.0093028	1.37705	8	hsa-miR-130b-3p; hsa-miR-29a-3p; hsa-miR-497-5p; hsa-miR-296-3p; hsa-miR-103a-3p; hsa-miR-192-5p; hsa-miR-101-3p; hsa-miR-425-5p
Annotations derived over miRTarBase (Gene Ontology)	negative regulation of cyclic-nucleotide phosphodiesterase activity GO0051344	over-represented	4.70e-5	0.0093028	0.0093028	1.37705	8	hsa-miR-134-5p; hsa-miR-497-5p; hsa-miR-503-5p; hsa-miR-296-3p; hsa-miR-103a-3p; hsa-miR-369-3p; hsa-miR-376a-3p; hsa-let-7c-3p
Annotations derived over miRTarBase (Gene Ontology)	positive regulation of Schwann cell differentiation GO0014040	over-represented	4.70e-5	0.0093028	0.0093028	1.37705	8	hsa-miR-130b-3p; hsa-miR-29a-3p; hsa-miR-497-5p; hsa-miR-296-3p; hsa-miR-103a-3p; hsa-miR-192-5p; hsa-miR-101-3p; hsa-miR-425-5p
Annotations derived over miRTarBase (Gene Ontology)	chromatin remodeling GO0006338	over-represented	4.71e-5	0.0093028	0.0093028	24.2705	38	hsa-miR-1246; hsa-miR-122-5p; hsa-miR-130b-3p; hsa-miR-134-5p; hsa-miR-199a-3p; hsa-miR-29a-3p; hsa-miR-497-5p; hsa-miR-450b-5p; hsa-miR-22-3p; hsa-miR-378a-3p; hsa-miR-503-5p; hsa-miR-16-2-3p; hsa-miR-136-3p; hsa-miR-296-3p; hsa-miR-510-5p; hsa-miR-103a-3p; hsa-miR-369-3p; hsa-miR-376a-3p; hsa-miR-27b-3p; hsa-miR-361-5p; hsa-miR-377-3p; hsa-miR-192-5p; hsa-miR-7704; hsa-miR-342-3p; hsa-miR-101-3…
Annotations derived over miRTarBase (Gene Ontology)	IRE1-mediated unfolded protein response GO0036498	over-represented	4.83e-5	0.0093028	0.0093028	19.1257	33	hsa-miR-122-5p; hsa-miR-130b-3p; hsa-miR-199a-3p; hsa-miR-199b-3p; hsa-miR-29a-3p; hsa-miR-140-3p; hsa-miR-497-5p; hsa-miR-450b-5p; hsa-miR-22-3p; hsa-miR-378a-3p; hsa-miR-503-5p; hsa-miR-296-3p; hsa-miR-510-5p; hsa-miR-378c; hsa-miR-103a-3p; hsa-miR-27b-3p; hsa-miR-145-3p; hsa-miR-361-5p; hsa-miR-377-3p; hsa-miR-192-5p; hsa-miR-342-3p; hsa-miR-10b-3p; hsa-miR-101-3p; hsa-miR-6891-5p; hsa-miR-625…
Annotations derived over miRTarBase (Gene Ontology)	MHC class II protein complex binding GO0023026	over-represented	4.99e-5	0.0093028	0.0093028	10.4617	23	hsa-miR-122-5p; hsa-miR-130b-3p; hsa-miR-199a-3p; hsa-miR-199b-3p; hsa-miR-497-5p; hsa-miR-378a-3p; hsa-miR-503-5p; hsa-miR-296-3p; hsa-miR-369-3p; hsa-miR-27b-3p; hsa-miR-361-5p; hsa-miR-192-5p; hsa-miR-7704; hsa-miR-10b-3p; hsa-miR-101-3p; hsa-miR-6891-5p; hsa-miR-625-3p; hsa-miR-505-5p; hsa-miR-30e-3p; hsa-miR-331-3p; hsa-miR-425-5p; hsa-miR-93-3p; hsa-miR-184
Annotations derived over miRTarBase (Gene Ontology)	targeting of mRNA for destruction involved in RNA interference GO0030423	over-represented	5.01e-5	0.0093028	0.0093028	1.79781	9	hsa-miR-130b-3p; hsa-miR-29a-3p; hsa-miR-497-5p; hsa-miR-296-3p; hsa-miR-103a-3p; hsa-miR-192-5p; hsa-miR-101-3p; hsa-miR-425-5p; hsa-miR-93-3p
Annotations derived over miRTarBase (Gene Ontology)	tube formation GO0035148	over-represented	5.17e-5	0.0093028	0.0093028	5.56557	16	hsa-miR-130b-3p; hsa-miR-134-5p; hsa-miR-199a-3p; hsa-miR-29a-3p; hsa-miR-497-5p; hsa-miR-378a-3p; hsa-miR-503-5p; hsa-miR-296-3p; hsa-miR-103a-3p; hsa-miR-369-3p; hsa-miR-27b-3p; hsa-miR-361-5p; hsa-miR-192-5p; hsa-miR-101-3p; hsa-miR-150-5p; hsa-miR-425-5p
Annotations derived over miRTarBase (Gene Ontology)	positive regulation of neuroblast proliferation GO0002052	over-represented	5.24e-5	0.0093028	0.0093028	4.36066	14	hsa-miR-134-5p; hsa-miR-199a-3p; hsa-miR-29a-3p; hsa-miR-497-5p; hsa-miR-378a-3p; hsa-miR-503-5p; hsa-miR-296-3p; hsa-miR-369-3p; hsa-miR-27b-3p; hsa-miR-361-5p; hsa-miR-101-3p; hsa-miR-532-3p; hsa-miR-331-3p; hsa-miR-150-5p
Annotations derived over miRTarBase (Gene Ontology)	positive regulation of epithelial to mesenchymal transition GO0010718	over-represented	5.37e-5	0.0093028	0.0093028	17.3087	31	hsa-miR-1246; hsa-miR-122-5p; hsa-miR-130b-3p; hsa-miR-199a-3p; hsa-miR-29a-3p; hsa-miR-497-5p; hsa-miR-450b-5p; hsa-miR-22-3p; hsa-miR-378a-3p; hsa-miR-503-5p; hsa-miR-483-3p; hsa-miR-296-3p; hsa-miR-510-5p; hsa-miR-378c; hsa-miR-103a-3p; hsa-miR-369-3p; hsa-miR-27b-3p; hsa-miR-145-3p; hsa-miR-361-5p; hsa-miR-377-3p; hsa-miR-192-5p; hsa-miR-342-3p; hsa-miR-101-3p; hsa-miR-532-3p; hsa-miR-320d; h…
Annotations derived over miRTarBase (Gene Ontology)	response to nutrient levels GO0031667	over-represented	5.45e-5	0.0093028	0.0093028	1.81694	9	hsa-miR-199a-3p; hsa-miR-497-5p; hsa-miR-103a-3p; hsa-miR-377-3p; hsa-miR-192-5p; hsa-miR-342-3p; hsa-miR-101-3p; hsa-miR-532-3p; hsa-miR-150-5p
Annotations derived over miRTarBase (Gene Ontology)	beta-catenin destruction complex GO0030877	over-represented	5.48e-5	0.0093028	0.0093028	4.97268	15	hsa-miR-1246; hsa-miR-199a-3p; hsa-miR-199b-3p; hsa-miR-29a-3p; hsa-miR-497-5p; hsa-miR-103a-3p; hsa-miR-369-3p; hsa-miR-377-3p; hsa-miR-192-5p; hsa-miR-101-3p; hsa-miR-532-3p; hsa-miR-505-5p; hsa-miR-331-3p; hsa-miR-150-5p; hsa-miR-425-5p
Annotations derived over miRTarBase (Gene Ontology)	regulation of autophagy of mitochondrion GO1903146	over-represented	5.79e-5	0.0093028	0.0093028	4.39891	14	hsa-miR-29a-3p; hsa-miR-22-3p; hsa-miR-378a-3p; hsa-miR-503-5p; hsa-miR-483-3p; hsa-miR-296-3p; hsa-miR-103a-3p; hsa-miR-369-3p; hsa-miR-27b-3p; hsa-miR-342-3p; hsa-miR-101-3p; hsa-miR-532-3p; hsa-miR-331-3p; hsa-miR-93-3p
Annotations derived over miRTarBase (Gene Ontology)	androgen receptor signaling pathway GO0030521	over-represented	5.81e-5	0.0093028	0.0093028	13.8087	27	hsa-miR-122-5p; hsa-miR-130b-3p; hsa-miR-199a-3p; hsa-miR-140-3p; hsa-miR-497-5p; hsa-miR-450b-5p; hsa-miR-22-3p; hsa-miR-503-5p; hsa-miR-16-2-3p; hsa-miR-483-3p; hsa-miR-296-3p; hsa-miR-378c; hsa-miR-103a-3p; hsa-miR-369-3p; hsa-miR-27b-3p; hsa-miR-361-5p; hsa-miR-377-3p; hsa-miR-192-5p; hsa-miR-101-3p; hsa-miR-6891-5p; hsa-miR-532-3p; hsa-miR-675-3p; hsa-miR-331-3p; hsa-miR-150-5p; hsa-miR-93-3…
Annotations derived over miRTarBase (Gene Ontology)	establishment of mitotic spindle orientation GO0000132	over-represented	5.82e-5	0.0093028	0.0093028	9.04645	21	hsa-miR-122-5p; hsa-miR-130b-3p; hsa-miR-134-5p; hsa-miR-29a-3p; hsa-miR-22-3p; hsa-miR-378a-3p; hsa-miR-483-3p; hsa-miR-296-3p; hsa-miR-103a-3p; hsa-miR-376a-3p; hsa-miR-361-5p; hsa-miR-192-5p; hsa-miR-342-3p; hsa-miR-10b-3p; hsa-miR-101-3p; hsa-miR-532-3p; hsa-miR-675-3p; hsa-miR-505-5p; hsa-miR-30e-3p; hsa-miR-331-3p; hsa-miR-4466
Annotations derived over miRTarBase (Gene Ontology)	lymph vessel morphogenesis GO0036303	over-represented	6.08e-5	0.0093028	0.0093028	2.29508	10	hsa-miR-134-5p; hsa-miR-199a-3p; hsa-miR-29a-3p; hsa-miR-497-5p; hsa-miR-378a-3p; hsa-miR-503-5p; hsa-miR-369-3p; hsa-miR-361-5p; hsa-miR-101-3p; hsa-miR-150-5p
Annotations derived over miRTarBase (Gene Ontology)	positive regulation of protein kinase D signaling GO1903572	over-represented	6.08e-5	0.0093028	0.0093028	2.29508	10	hsa-miR-134-5p; hsa-miR-199a-3p; hsa-miR-29a-3p; hsa-miR-497-5p; hsa-miR-378a-3p; hsa-miR-503-5p; hsa-miR-369-3p; hsa-miR-361-5p; hsa-miR-101-3p; hsa-miR-150-5p
Annotations derived over miRTarBase (Gene Ontology)	post-embryonic camera-type eye development GO0031077	over-represented	6.08e-5	0.0093028	0.0093028	2.29508	10	hsa-miR-134-5p; hsa-miR-199a-3p; hsa-miR-29a-3p; hsa-miR-497-5p; hsa-miR-378a-3p; hsa-miR-503-5p; hsa-miR-369-3p; hsa-miR-361-5p; hsa-miR-101-3p; hsa-miR-150-5p
Annotations derived over miRTarBase (Gene Ontology)	primitive erythrocyte differentiation GO0060319	over-represented	6.08e-5	0.0093028	0.0093028	2.29508	10	hsa-miR-134-5p; hsa-miR-199a-3p; hsa-miR-29a-3p; hsa-miR-497-5p; hsa-miR-378a-3p; hsa-miR-503-5p; hsa-miR-369-3p; hsa-miR-361-5p; hsa-miR-101-3p; hsa-miR-150-5p
Annotations derived over miRTarBase (Gene Ontology)	regulation of nitric oxide mediated signal transduction GO0010749	over-represented	6.08e-5	0.0093028	0.0093028	2.29508	10	hsa-miR-134-5p; hsa-miR-199a-3p; hsa-miR-29a-3p; hsa-miR-497-5p; hsa-miR-378a-3p; hsa-miR-503-5p; hsa-miR-369-3p; hsa-miR-361-5p; hsa-miR-101-3p; hsa-miR-150-5p
Annotations derived over miRTarBase (Gene Ontology)	AV node cell to bundle of His cell communication GO0086067	over-represented	6.41e-5	0.0094614	0.0094614	0.0956284	3	hsa-miR-296-3p; hsa-miR-192-5p; hsa-miR-342-3p
Annotations derived over miRTarBase (Gene Ontology)	septin ring assembly GO0000921	over-represented	6.41e-5	0.0094614	0.0094614	0.0956284	3	hsa-miR-497-5p; hsa-miR-503-5p; hsa-miR-192-5p
Annotations derived over miRTarBase (Gene Ontology)	macrophage differentiation GO0030225	over-represented	6.45e-5	0.0094614	0.0094614	6.31148	17	hsa-miR-130b-3p; hsa-miR-134-5p; hsa-miR-199a-3p; hsa-miR-29a-3p; hsa-miR-497-5p; hsa-miR-22-3p; hsa-miR-378a-3p; hsa-miR-503-5p; hsa-miR-369-3p; hsa-miR-376a-3p; hsa-miR-361-5p; hsa-miR-192-5p; hsa-miR-101-3p; hsa-miR-331-3p; hsa-miR-150-5p; hsa-miR-93-3p; hsa-miR-184
Annotations derived over miRTarBase (Gene Ontology)	RNA stem-loop binding GO0035613	over-represented	6.69e-5	0.009677	0.009677	4.45628	14	hsa-miR-130b-3p; hsa-miR-29a-3p; hsa-miR-140-3p; hsa-miR-497-5p; hsa-miR-503-5p; hsa-miR-103a-3p; hsa-miR-369-3p; hsa-miR-377-3p; hsa-miR-192-5p; hsa-miR-342-3p; hsa-miR-101-3p; hsa-miR-505-5p; hsa-miR-93-3p; hsa-let-7c-3p
Annotations derived over miRTarBase (Gene Ontology)	histone phosphorylation GO0016572	over-represented	6.95e-5	0.0098355	0.0098355	5.69945	16	hsa-miR-122-5p; hsa-miR-130b-3p; hsa-miR-29a-3p; hsa-miR-450b-5p; hsa-miR-22-3p; hsa-miR-16-2-3p; hsa-miR-103a-3p; hsa-miR-369-3p; hsa-miR-376a-3p; hsa-miR-27b-3p; hsa-miR-361-5p; hsa-miR-10b-3p; hsa-miR-101-3p; hsa-miR-532-3p; hsa-miR-505-5p; hsa-miR-150-5p
Annotations derived over miRTarBase (Gene Ontology)	surfactant homeostasis GO0043129	over-represented	7.02e-5	0.0098355	0.0098355	2.33333	10	hsa-miR-134-5p; hsa-miR-199a-3p; hsa-miR-29a-3p; hsa-miR-497-5p; hsa-miR-378a-3p; hsa-miR-503-5p; hsa-miR-369-3p; hsa-miR-361-5p; hsa-miR-101-3p; hsa-miR-150-5p
Annotations derived over miRTarBase (Gene Ontology)	receptor ligand activity GO0048018	over-represented	7.08e-5	0.0098355	0.0098355	9.1612	21	hsa-miR-122-5p; hsa-miR-134-5p; hsa-miR-199a-3p; hsa-miR-29a-3p; hsa-miR-497-5p; hsa-miR-22-3p; hsa-miR-378a-3p; hsa-miR-503-5p; hsa-miR-103a-3p; hsa-miR-369-3p; hsa-miR-27b-3p; hsa-miR-361-5p; hsa-miR-339-3p; hsa-miR-192-5p; hsa-miR-101-3p; hsa-miR-6891-5p; hsa-miR-532-3p; hsa-miR-320d; hsa-miR-30e-3p; hsa-miR-150-5p; hsa-let-7c-3p
Annotations derived over miRTarBase (Gene Ontology)	insulin-like growth factor receptor signaling pathway GO0048009	over-represented	7.38e-5	0.0100553	0.0100553	8.45355	20	hsa-miR-122-5p; hsa-miR-130b-3p; hsa-miR-199a-3p; hsa-miR-29a-3p; hsa-miR-497-5p; hsa-miR-22-3p; hsa-miR-378a-3p; hsa-miR-503-5p; hsa-miR-483-3p; hsa-miR-296-3p; hsa-miR-378c; hsa-miR-103a-3p; hsa-miR-376a-3p; hsa-miR-377-3p; hsa-miR-192-5p; hsa-miR-342-3p; hsa-miR-10b-3p; hsa-miR-625-3p; hsa-miR-675-3p; hsa-miR-184
Annotations derived over miRTarBase (Gene Ontology)	neuroblast proliferation GO0007405	over-represented	7.42e-5	0.0100553	0.0100553	3.36612	12	hsa-miR-122-5p; hsa-miR-130b-3p; hsa-miR-140-3p; hsa-miR-497-5p; hsa-miR-483-3p; hsa-miR-103a-3p; hsa-miR-27b-3p; hsa-miR-192-5p; hsa-miR-101-3p; hsa-miR-532-3p; hsa-miR-331-3p; hsa-miR-1229-3p
Annotations derived over miRTarBase (Gene Ontology)	rRNA cytosine-C5--methyltransferase activity GO0009383	over-represented	7.71e-5	0.0102465	0.0102465	1.09016	7	hsa-miR-296-3p; hsa-miR-361-5p; hsa-miR-342-3p; hsa-miR-101-3p; hsa-miR-331-3p; hsa-miR-150-5p; hsa-miR-93-3p
Annotations derived over miRTarBase (Gene Ontology)	ventricular cardiac muscle tissue morphogenesis GO0055010	over-represented	7.84e-5	0.0102465	0.0102465	5.12568	15	hsa-miR-122-5p; hsa-miR-497-5p; hsa-miR-503-5p; hsa-miR-136-3p; hsa-miR-296-3p; hsa-miR-510-5p; hsa-miR-103a-3p; hsa-miR-369-3p; hsa-miR-376a-3p; hsa-miR-27b-3p; hsa-miR-145-3p; hsa-miR-377-3p; hsa-miR-101-3p; hsa-miR-675-3p; hsa-miR-505-5p
Annotations derived over miRTarBase (Gene Ontology)	AMP-activated protein kinase activity GO0004679	over-represented	7.85e-5	0.0102465	0.0102465	3.38525	12	hsa-miR-122-5p; hsa-miR-130b-3p; hsa-miR-497-5p; hsa-miR-16-2-3p; hsa-miR-483-3p; hsa-miR-103a-3p; hsa-miR-145-3p; hsa-miR-192-5p; hsa-miR-101-3p; hsa-miR-532-3p; hsa-miR-675-3p; hsa-miR-150-5p
Annotations derived over miRTarBase (Gene Ontology)	DNA packaging GO0006323	over-represented	8.10e-5	0.0104446	0.0104446	2.86885	11	hsa-miR-497-5p; hsa-miR-503-5p; hsa-miR-296-3p; hsa-miR-510-5p; hsa-miR-103a-3p; hsa-miR-27b-3p; hsa-miR-361-5p; hsa-miR-377-3p; hsa-miR-10b-3p; hsa-miR-425-5p; hsa-let-7c-3p
Annotations derived over miRTarBase (Gene Ontology)	positive regulation of protein localization to plasma membrane GO1903078	over-represented	8.33e-5	0.0106119	0.0106119	14.9372	28	hsa-miR-122-5p; hsa-miR-130b-3p; hsa-miR-134-5p; hsa-miR-199a-3p; hsa-miR-199b-3p; hsa-miR-29a-3p; hsa-miR-497-5p; hsa-miR-22-3p; hsa-miR-378a-3p; hsa-miR-503-5p; hsa-miR-136-3p; hsa-miR-378c; hsa-miR-103a-3p; hsa-miR-376a-3p; hsa-miR-27b-3p; hsa-miR-377-3p; hsa-miR-192-5p; hsa-miR-342-3p; hsa-miR-101-3p; hsa-miR-6891-5p; hsa-miR-625-3p; hsa-miR-532-3p; hsa-miR-505-5p; hsa-miR-331-3p; hsa-miR-150…
Annotations derived over miRTarBase (Gene Ontology)	positive regulation of cell adhesion GO0045785	over-represented	8.49e-5	0.0106307	0.0106307	13.235	26	hsa-miR-130b-3p; hsa-miR-134-5p; hsa-miR-199a-3p; hsa-miR-29a-3p; hsa-miR-497-5p; hsa-miR-22-3p; hsa-miR-378a-3p; hsa-miR-503-5p; hsa-miR-378c; hsa-miR-103a-3p; hsa-miR-369-3p; hsa-miR-376a-3p; hsa-miR-27b-3p; hsa-miR-145-3p; hsa-miR-361-5p; hsa-miR-377-3p; hsa-miR-192-5p; hsa-miR-342-3p; hsa-miR-101-3p; hsa-miR-320d; hsa-miR-30e-3p; hsa-miR-331-3p; hsa-miR-150-5p; hsa-miR-93-3p; hsa-miR-4466; hs…
Annotations derived over miRTarBase (Gene Ontology)	monocyte differentiation GO0030224	over-represented	8.54e-5	0.0106307	0.0106307	5.79508	16	hsa-miR-130b-3p; hsa-miR-134-5p; hsa-miR-199a-3p; hsa-miR-29a-3p; hsa-miR-497-5p; hsa-miR-22-3p; hsa-miR-378a-3p; hsa-miR-503-5p; hsa-miR-510-5p; hsa-miR-369-3p; hsa-miR-27b-3p; hsa-miR-361-5p; hsa-miR-192-5p; hsa-miR-101-3p; hsa-miR-331-3p; hsa-miR-150-5p
Annotations derived over miRTarBase (Gene Ontology)	insulin-like growth factor receptor binding GO0005159	over-represented	8.86e-5	0.010899	0.010899	7.84153	19	hsa-miR-122-5p; hsa-miR-130b-3p; hsa-miR-199a-3p; hsa-miR-199b-3p; hsa-miR-29a-3p; hsa-miR-497-5p; hsa-miR-503-5p; hsa-miR-16-2-3p; hsa-miR-483-3p; hsa-miR-103a-3p; hsa-miR-376a-3p; hsa-miR-27b-3p; hsa-miR-339-3p; hsa-miR-377-3p; hsa-miR-6891-5p; hsa-miR-532-3p; hsa-miR-320d; hsa-miR-30e-3p; hsa-miR-331-3p
Annotations derived over miRTarBase (Gene Ontology)	positive regulation of protein complex assembly GO0031334	over-represented	9.09e-5	0.0110529	0.0110529	14.1339	27	hsa-miR-1246; hsa-miR-122-5p; hsa-miR-134-5p; hsa-miR-199a-3p; hsa-miR-29a-3p; hsa-miR-497-5p; hsa-miR-450b-5p; hsa-miR-378a-3p; hsa-miR-503-5p; hsa-miR-16-2-3p; hsa-miR-296-3p; hsa-miR-369-3p; hsa-miR-27b-3p; hsa-miR-361-5p; hsa-miR-377-3p; hsa-miR-192-5p; hsa-miR-342-3p; hsa-miR-101-3p; hsa-miR-6891-5p; hsa-miR-320d; hsa-miR-30e-3p; hsa-miR-331-3p; hsa-miR-150-5p; hsa-miR-425-5p; hsa-miR-93-3p;…
Annotations derived over miRTarBase (Gene Ontology)	NF-kappaB binding GO0051059	over-represented	9.49e-5	0.0112616	0.0112616	7.87978	19	hsa-miR-1246; hsa-miR-130b-3p; hsa-miR-134-5p; hsa-miR-29a-3p; hsa-miR-140-3p; hsa-miR-22-3p; hsa-miR-378a-3p; hsa-miR-296-3p; hsa-miR-369-3p; hsa-miR-145-3p; hsa-miR-377-3p; hsa-miR-192-5p; hsa-miR-342-3p; hsa-miR-6891-5p; hsa-miR-30e-3p; hsa-miR-150-5p; hsa-miR-425-5p; hsa-miR-93-3p; hsa-miR-1229-3p
Annotations derived over miRTarBase (Gene Ontology)	inositol phosphate phosphatase activity GO0052745	over-represented	9.66e-5	0.0112616	0.0112616	1.12842	7	hsa-miR-497-5p; hsa-miR-450b-5p; hsa-miR-378a-3p; hsa-miR-503-5p; hsa-miR-369-3p; hsa-miR-505-5p; hsa-miR-425-5p
Annotations derived over miRTarBase (Gene Ontology)	secondary palate development GO0062009	over-represented	9.68e-5	0.0112616	0.0112616	7.19126	18	hsa-miR-1246; hsa-miR-130b-3p; hsa-miR-29a-3p; hsa-miR-497-5p; hsa-miR-378a-3p; hsa-miR-503-5p; hsa-miR-136-3p; hsa-miR-483-3p; hsa-miR-378c; hsa-miR-103a-3p; hsa-miR-27b-3p; hsa-miR-361-5p; hsa-miR-377-3p; hsa-miR-192-5p; hsa-miR-101-3p; hsa-miR-505-5p; hsa-miR-425-5p; hsa-let-7c-3p
Annotations derived over miRTarBase (Gene Ontology)	regulation of multicellular organism growth GO0040014	over-represented	9.74e-5	0.0112616	0.0112616	4.60929	14	hsa-miR-130b-3p; hsa-miR-134-5p; hsa-miR-199a-3p; hsa-miR-29a-3p; hsa-miR-497-5p; hsa-miR-378a-3p; hsa-miR-483-3p; hsa-miR-296-3p; hsa-miR-377-3p; hsa-miR-101-3p; hsa-miR-532-3p; hsa-miR-150-5p; hsa-miR-93-3p; hsa-miR-1229-3p
Annotations derived over miRTarBase (Gene Ontology)	glycogen metabolic process GO0005977	over-represented	9.79e-5	0.0112616	0.0112616	3.46175	12	hsa-miR-1246; hsa-miR-122-5p; hsa-miR-130b-3p; hsa-miR-29a-3p; hsa-miR-497-5p; hsa-miR-503-5p; hsa-miR-136-3p; hsa-miR-103a-3p; hsa-miR-369-3p; hsa-miR-377-3p; hsa-miR-342-3p; hsa-miR-425-5p
Annotations derived over miRTarBase (Gene Ontology)	negative regulation of cholesterol biosynthetic process GO0045541	over-represented	1.01e-4	0.0115126	0.0115126	0.497268	5	hsa-miR-199a-3p; hsa-miR-378a-3p; hsa-miR-377-3p; hsa-miR-192-5p; hsa-miR-93-3p
Annotations derived over miRTarBase (Gene Ontology)	positive regulation of DNA-templated transcription, elongation GO0032786	over-represented	1.04e-4	0.0117136	0.0117136	7.22951	18	hsa-miR-199a-3p; hsa-miR-199b-3p; hsa-miR-29a-3p; hsa-miR-140-3p; hsa-miR-497-5p; hsa-miR-450b-5p; hsa-miR-22-3p; hsa-miR-503-5p; hsa-miR-16-2-3p; hsa-miR-296-3p; hsa-miR-510-5p; hsa-miR-103a-3p; hsa-miR-27b-3p; hsa-miR-361-5p; hsa-miR-377-3p; hsa-miR-30e-3p; hsa-miR-93-3p; hsa-miR-1229-3p
Annotations derived over miRTarBase (Gene Ontology)	mitotic spindle assembly checkpoint GO0007094	over-represented	1.05e-4	0.0117147	0.0117147	7.93716	19	hsa-miR-122-5p; hsa-miR-140-3p; hsa-miR-450b-5p; hsa-miR-22-3p; hsa-miR-369-3p; hsa-miR-376a-3p; hsa-miR-27b-3p; hsa-miR-145-3p; hsa-miR-361-5p; hsa-miR-377-3p; hsa-miR-192-5p; hsa-miR-10b-3p; hsa-miR-101-3p; hsa-miR-505-5p; hsa-miR-30e-3p; hsa-miR-331-3p; hsa-miR-150-5p; hsa-miR-93-3p; hsa-miR-1229-3p
Annotations derived over miRTarBase (Gene Ontology)	mesoderm formation GO0001707	over-represented	1.10e-4	0.0118869	0.0118869	2.96448	11	hsa-miR-122-5p; hsa-miR-22-3p; hsa-miR-503-5p; hsa-miR-483-3p; hsa-miR-27b-3p; hsa-miR-361-5p; hsa-miR-377-3p; hsa-miR-192-5p; hsa-miR-342-3p; hsa-miR-425-5p; hsa-miR-93-3p
Annotations derived over miRTarBase (Gene Ontology)	positive regulation of I-kappaB phosphorylation GO1903721	over-represented	1.11e-4	0.0118869	0.0118869	1.54918	8	hsa-miR-22-3p; hsa-miR-378a-3p; hsa-miR-296-3p; hsa-miR-378c; hsa-miR-27b-3p; hsa-miR-192-5p; hsa-miR-625-3p; hsa-miR-184
Annotations derived over miRTarBase (Gene Ontology)	cerebral cortex development GO0021987	over-represented	1.12e-4	0.0118869	0.0118869	7.26776	18	hsa-miR-130b-3p; hsa-miR-29a-3p; hsa-miR-140-3p; hsa-miR-450b-5p; hsa-miR-22-3p; hsa-miR-378a-3p; hsa-miR-483-3p; hsa-miR-296-3p; hsa-miR-369-3p; hsa-miR-27b-3p; hsa-miR-145-3p; hsa-miR-377-3p; hsa-miR-192-5p; hsa-miR-342-3p; hsa-miR-101-3p; hsa-miR-532-3p; hsa-miR-425-5p; hsa-let-7c-3p
Annotations derived over miRTarBase (Gene Ontology)	VEGF-activated neuropilin signaling pathway GO0038190	over-represented	1.13e-4	0.0118869	0.0118869	2.46721	10	hsa-miR-134-5p; hsa-miR-199a-3p; hsa-miR-29a-3p; hsa-miR-497-5p; hsa-miR-378a-3p; hsa-miR-503-5p; hsa-miR-369-3p; hsa-miR-361-5p; hsa-miR-101-3p; hsa-miR-150-5p
Annotations derived over miRTarBase (Gene Ontology)	motor neuron migration GO0097475	over-represented	1.13e-4	0.0118869	0.0118869	2.46721	10	hsa-miR-134-5p; hsa-miR-199a-3p; hsa-miR-29a-3p; hsa-miR-497-5p; hsa-miR-378a-3p; hsa-miR-503-5p; hsa-miR-369-3p; hsa-miR-361-5p; hsa-miR-101-3p; hsa-miR-150-5p
Annotations derived over miRTarBase (Gene Ontology)	positive regulation of retinal ganglion cell axon guidance GO1902336	over-represented	1.13e-4	0.0118869	0.0118869	2.46721	10	hsa-miR-134-5p; hsa-miR-199a-3p; hsa-miR-29a-3p; hsa-miR-497-5p; hsa-miR-378a-3p; hsa-miR-503-5p; hsa-miR-369-3p; hsa-miR-361-5p; hsa-miR-101-3p; hsa-miR-150-5p
Annotations derived over miRTarBase (Gene Ontology)	microtubule-based process GO0007017	over-represented	1.21e-4	0.0125389	0.0125389	9.48634	21	hsa-miR-122-5p; hsa-miR-29a-3p; hsa-miR-140-3p; hsa-miR-497-5p; hsa-miR-16-2-3p; hsa-miR-483-3p; hsa-miR-296-3p; hsa-miR-103a-3p; hsa-miR-369-3p; hsa-miR-361-5p; hsa-miR-377-3p; hsa-miR-192-5p; hsa-miR-7704; hsa-miR-101-3p; hsa-miR-532-3p; hsa-miR-505-5p; hsa-miR-30e-3p; hsa-miR-331-3p; hsa-miR-150-5p; hsa-miR-425-5p; hsa-miR-1229-3p
Annotations derived over miRTarBase (Gene Ontology)	bromide peroxidase activity GO0019806	over-represented	1.22e-4	0.0125455	0.0125455	0.516393	5	hsa-miR-29a-3p; hsa-miR-377-3p; hsa-miR-192-5p; hsa-miR-342-3p; hsa-miR-532-3p
Annotations derived over miRTarBase (Gene Ontology)	positive regulation of protein import into nucleus GO0042307	over-represented	1.24e-4	0.0125455	0.0125455	8.03279	19	hsa-miR-122-5p; hsa-miR-130b-3p; hsa-miR-29a-3p; hsa-miR-497-5p; hsa-miR-22-3p; hsa-miR-378a-3p; hsa-miR-503-5p; hsa-miR-483-3p; hsa-miR-296-3p; hsa-miR-103a-3p; hsa-miR-369-3p; hsa-miR-376a-3p; hsa-miR-27b-3p; hsa-miR-145-3p; hsa-miR-192-5p; hsa-miR-505-5p; hsa-miR-30e-3p; hsa-miR-331-3p; hsa-miR-93-3p
Annotations derived over miRTarBase (Gene Ontology)	positive regulation of vascular endothelial growth factor receptor signaling pathway GO0030949	over-represented	1.24e-4	0.0125455	0.0125455	7.32514	18	hsa-miR-130b-3p; hsa-miR-134-5p; hsa-miR-199a-3p; hsa-miR-29a-3p; hsa-miR-497-5p; hsa-miR-22-3p; hsa-miR-378a-3p; hsa-miR-503-5p; hsa-miR-378c; hsa-miR-369-3p; hsa-miR-361-5p; hsa-miR-192-5p; hsa-miR-101-3p; hsa-miR-625-3p; hsa-miR-30e-3p; hsa-miR-150-5p; hsa-miR-184; hsa-miR-1229-3p
Annotations derived over miRTarBase (Gene Ontology)	connexin binding GO0071253	over-represented	1.26e-4	0.0125974	0.0125974	0.114754	3	hsa-miR-296-3p; hsa-miR-342-3p; hsa-miR-150-5p
Annotations derived over miRTarBase (Gene Ontology)	vascular endothelial growth factor signaling pathway GO0038084	over-represented	1.27e-4	0.0125974	0.0125974	5.98634	16	hsa-miR-122-5p; hsa-miR-130b-3p; hsa-miR-134-5p; hsa-miR-199a-3p; hsa-miR-29a-3p; hsa-miR-497-5p; hsa-miR-378a-3p; hsa-miR-503-5p; hsa-miR-16-2-3p; hsa-miR-103a-3p; hsa-miR-369-3p; hsa-miR-27b-3p; hsa-miR-361-5p; hsa-miR-101-3p; hsa-miR-331-3p; hsa-miR-150-5p
Annotations derived over miRTarBase (Gene Ontology)	regulation of retinal ganglion cell axon guidance GO0090259	over-represented	1.29e-4	0.0126769	0.0126769	2.50546	10	hsa-miR-134-5p; hsa-miR-199a-3p; hsa-miR-29a-3p; hsa-miR-497-5p; hsa-miR-378a-3p; hsa-miR-503-5p; hsa-miR-369-3p; hsa-miR-361-5p; hsa-miR-101-3p; hsa-miR-150-5p
Annotations derived over miRTarBase (Gene Ontology)	regulation of centromeric sister chromatid cohesion GO0070602	over-represented	1.32e-4	0.0126829	0.0126829	1.58743	8	hsa-miR-1246; hsa-miR-497-5p; hsa-miR-103a-3p; hsa-miR-192-5p; hsa-miR-101-3p; hsa-miR-532-3p; hsa-miR-331-3p; hsa-miR-1229-3p
Annotations derived over miRTarBase (Gene Ontology)	structural molecule activity GO0005198	over-represented	1.32e-4	0.0126829	0.0126829	17.0984	30	hsa-miR-130b-3p; hsa-miR-134-5p; hsa-miR-199a-3p; hsa-miR-29a-3p; hsa-miR-140-3p; hsa-miR-378a-3p; hsa-miR-503-5p; hsa-miR-483-3p; hsa-miR-296-3p; hsa-miR-510-5p; hsa-miR-378c; hsa-miR-103a-3p; hsa-miR-369-3p; hsa-miR-27b-3p; hsa-miR-145-3p; hsa-miR-377-3p; hsa-miR-192-5p; hsa-miR-10b-3p; hsa-miR-101-3p; hsa-miR-625-3p; hsa-miR-320d; hsa-miR-675-3p; hsa-miR-505-5p; hsa-miR-30e-3p; hsa-miR-331-3p;…
Annotations derived over miRTarBase (Gene Ontology)	cellular response to starvation GO0009267	over-represented	1.33e-4	0.0126829	0.0126829	14.4208	27	hsa-miR-122-5p; hsa-miR-130b-3p; hsa-miR-199a-3p; hsa-miR-29a-3p; hsa-miR-140-3p; hsa-miR-497-5p; hsa-miR-22-3p; hsa-miR-378a-3p; hsa-miR-503-5p; hsa-miR-483-3p; hsa-miR-296-3p; hsa-miR-103a-3p; hsa-miR-376a-3p; hsa-miR-27b-3p; hsa-miR-339-3p; hsa-miR-377-3p; hsa-miR-192-5p; hsa-miR-342-3p; hsa-miR-101-3p; hsa-miR-6891-5p; hsa-miR-625-3p; hsa-miR-532-3p; hsa-miR-505-5p; hsa-miR-331-3p; hsa-miR-93…
Annotations derived over miRTarBase (Gene Ontology)	ATP citrate synthase activity GO0003878	over-represented	1.38e-4	0.0126829	0.0126829	0.286885	4	hsa-miR-22-3p; hsa-miR-361-5p; hsa-miR-93-3p; hsa-miR-1229-3p
Annotations derived over miRTarBase (Gene Ontology)	cardiac vascular smooth muscle cell development GO0060948	over-represented	1.38e-4	0.0126829	0.0126829	3.04098	11	hsa-miR-134-5p; hsa-miR-199a-3p; hsa-miR-29a-3p; hsa-miR-497-5p; hsa-miR-378a-3p; hsa-miR-503-5p; hsa-miR-369-3p; hsa-miR-27b-3p; hsa-miR-361-5p; hsa-miR-101-3p; hsa-miR-150-5p
Annotations derived over miRTarBase (Gene Ontology)	coronary vein morphogenesis GO0003169	over-represented	1.38e-4	0.0126829	0.0126829	3.04098	11	hsa-miR-134-5p; hsa-miR-199a-3p; hsa-miR-29a-3p; hsa-miR-497-5p; hsa-miR-378a-3p; hsa-miR-503-5p; hsa-miR-369-3p; hsa-miR-27b-3p; hsa-miR-361-5p; hsa-miR-101-3p; hsa-miR-150-5p
Annotations derived over miRTarBase (Gene Ontology)	positive regulation of transcription of nucleolar large rRNA by RNA polymerase I GO1901838	over-represented	1.38e-4	0.0126829	0.0126829	3.04098	11	hsa-miR-199a-3p; hsa-miR-140-3p; hsa-miR-497-5p; hsa-miR-296-3p; hsa-miR-510-5p; hsa-miR-103a-3p; hsa-miR-192-5p; hsa-miR-101-3p; hsa-miR-6891-5p; hsa-miR-505-5p; hsa-let-7c-3p
Annotations derived over miRTarBase (Gene Ontology)	positive regulation of protein insertion into mitochondrial membrane involved in apoptotic signaling pathway GO1900740	over-represented	1.39e-4	0.0126829	0.0126829	18.0738	31	hsa-miR-122-5p; hsa-miR-130b-3p; hsa-miR-29a-3p; hsa-miR-140-3p; hsa-miR-497-5p; hsa-miR-450b-5p; hsa-miR-22-3p; hsa-miR-378a-3p; hsa-miR-503-5p; hsa-miR-16-2-3p; hsa-miR-483-3p; hsa-miR-103a-3p; hsa-miR-369-3p; hsa-miR-376a-3p; hsa-miR-27b-3p; hsa-miR-377-3p; hsa-miR-192-5p; hsa-miR-342-3p; hsa-miR-10b-3p; hsa-miR-6891-5p; hsa-miR-532-3p; hsa-miR-320d; hsa-miR-505-5p; hsa-miR-30e-3p; hsa-miR-331…
Annotations derived over miRTarBase (Gene Ontology)	protein serinethreonine kinase activator activity GO0043539	over-represented	1.40e-4	0.012732	0.012732	15.3388	28	hsa-miR-1246; hsa-miR-122-5p; hsa-miR-130b-3p; hsa-miR-29a-3p; hsa-miR-497-5p; hsa-miR-450b-5p; hsa-miR-378a-3p; hsa-miR-503-5p; hsa-miR-136-3p; hsa-miR-296-3p; hsa-miR-510-5p; hsa-miR-378c; hsa-miR-103a-3p; hsa-miR-369-3p; hsa-miR-376a-3p; hsa-miR-27b-3p; hsa-miR-339-3p; hsa-miR-192-5p; hsa-miR-342-3p; hsa-miR-101-3p; hsa-miR-6891-5p; hsa-miR-532-3p; hsa-miR-320d; hsa-miR-505-5p; hsa-miR-425-5p;…
Annotations derived over miRTarBase (Gene Ontology)	L-serine biosynthetic process GO0006564	over-represented	1.46e-4	0.0130909	0.0130909	3.06011	11	hsa-miR-122-5p; hsa-miR-130b-3p; hsa-miR-140-3p; hsa-miR-497-5p; hsa-miR-503-5p; hsa-miR-296-3p; hsa-miR-376a-3p; hsa-miR-342-3p; hsa-miR-331-3p; hsa-miR-150-5p; hsa-miR-1229-3p
Annotations derived over miRTarBase (Gene Ontology)	interleukin-1 receptor antagonist activity GO0005152	over-represented	1.47e-4	0.0130909	0.0130909	0.535519	5	hsa-miR-29a-3p; hsa-miR-377-3p; hsa-miR-192-5p; hsa-miR-342-3p; hsa-miR-532-3p
Annotations derived over miRTarBase (Gene Ontology)	cyclin-dependent protein kinase activity GO0097472	over-represented	1.55e-4	0.0136226	0.0136226	3.07923	11	hsa-miR-130b-3p; hsa-miR-29a-3p; hsa-miR-497-5p; hsa-miR-22-3p; hsa-miR-103a-3p; hsa-miR-376a-3p; hsa-miR-27b-3p; hsa-miR-361-5p; hsa-miR-10b-3p; hsa-miR-532-3p; hsa-miR-150-5p
Annotations derived over miRTarBase (Gene Ontology)	negative regulation of gene expression GO0010629	over-represented	1.56e-4	0.0136226	0.0136226	35.5355	46	hsa-miR-122-5p; hsa-miR-130b-3p; hsa-miR-134-5p; hsa-miR-199a-3p; hsa-miR-199b-3p; hsa-miR-29a-3p; hsa-miR-140-3p; hsa-miR-497-5p; hsa-miR-450b-5p; hsa-miR-22-3p; hsa-miR-378a-3p; hsa-miR-503-5p; hsa-miR-16-2-3p; hsa-miR-136-3p; hsa-miR-483-3p; hsa-miR-296-3p; hsa-miR-510-5p; hsa-miR-378c; hsa-miR-103a-3p; hsa-miR-369-3p; hsa-miR-376a-3p; hsa-miR-27b-3p; hsa-miR-145-3p; hsa-miR-361-5p; hsa-miR-33…
Annotations derived over miRTarBase (Gene Ontology)	deoxyribonuclease I activity GO0004530	over-represented	1.57e-4	0.0136226	0.0136226	1.62568	8	hsa-miR-130b-3p; hsa-miR-29a-3p; hsa-miR-497-5p; hsa-miR-296-3p; hsa-miR-103a-3p; hsa-miR-192-5p; hsa-miR-101-3p; hsa-miR-425-5p
Annotations derived over miRTarBase (Gene Ontology)	E-box binding GO0070888	over-represented	1.58e-4	0.0136739	0.0136739	15.4344	28	hsa-miR-130b-3p; hsa-miR-29a-3p; hsa-miR-140-3p; hsa-miR-497-5p; hsa-miR-450b-5p; hsa-miR-22-3p; hsa-miR-378a-3p; hsa-miR-16-2-3p; hsa-miR-483-3p; hsa-miR-296-3p; hsa-miR-510-5p; hsa-miR-103a-3p; hsa-miR-27b-3p; hsa-miR-361-5p; hsa-miR-377-3p; hsa-miR-192-5p; hsa-miR-342-3p; hsa-miR-10b-3p; hsa-miR-101-3p; hsa-miR-320d; hsa-miR-675-3p; hsa-miR-505-5p; hsa-miR-30e-3p; hsa-miR-331-3p; hsa-miR-150-5…
Annotations derived over miRTarBase (Gene Ontology)	RNA helicase activity GO0003724	over-represented	1.66e-4	0.0140806	0.0140806	6.12022	16	hsa-miR-130b-3p; hsa-miR-199a-3p; hsa-miR-199b-3p; hsa-miR-497-5p; hsa-miR-503-5p; hsa-miR-483-3p; hsa-miR-27b-3p; hsa-miR-361-5p; hsa-miR-192-5p; hsa-miR-342-3p; hsa-miR-505-5p; hsa-miR-331-3p; hsa-miR-425-5p; hsa-miR-93-3p; hsa-miR-1229-3p; hsa-let-7c-3p
Annotations derived over miRTarBase (Gene Ontology)	positive regulation of peptidyl-tyrosine autophosphorylation GO1900086	over-represented	1.66e-4	0.0140806	0.0140806	2.58197	10	hsa-miR-134-5p; hsa-miR-199a-3p; hsa-miR-29a-3p; hsa-miR-497-5p; hsa-miR-378a-3p; hsa-miR-503-5p; hsa-miR-369-3p; hsa-miR-361-5p; hsa-miR-101-3p; hsa-miR-150-5p
Annotations derived over miRTarBase (Gene Ontology)	positive regulation of protein phosphorylation GO0001934	over-represented	1.67e-4	0.0140806	0.0140806	30.1038	42	hsa-miR-1246; hsa-miR-122-5p; hsa-miR-130b-3p; hsa-miR-134-5p; hsa-miR-199a-3p; hsa-miR-29a-3p; hsa-miR-497-5p; hsa-miR-450b-5p; hsa-miR-22-3p; hsa-miR-378a-3p; hsa-miR-503-5p; hsa-miR-16-2-3p; hsa-miR-136-3p; hsa-miR-483-3p; hsa-miR-296-3p; hsa-miR-510-5p; hsa-miR-378c; hsa-miR-103a-3p; hsa-miR-369-3p; hsa-miR-27b-3p; hsa-miR-145-3p; hsa-miR-361-5p; hsa-miR-339-3p; hsa-miR-377-3p; hsa-miR-192-5p…
Annotations derived over miRTarBase (Gene Ontology)	long-term memory GO0007616	over-represented	1.71e-4	0.0142836	0.0142836	6.80874	17	hsa-miR-130b-3p; hsa-miR-199a-3p; hsa-miR-29a-3p; hsa-miR-497-5p; hsa-miR-450b-5p; hsa-miR-483-3p; hsa-miR-103a-3p; hsa-miR-27b-3p; hsa-miR-361-5p; hsa-miR-377-3p; hsa-miR-192-5p; hsa-miR-7704; hsa-miR-342-3p; hsa-miR-532-3p; hsa-miR-30e-3p; hsa-miR-331-3p; hsa-miR-150-5p
Annotations derived over miRTarBase (Gene Ontology)	nuclear receptor transcription coactivator activity GO0030374	over-represented	1.76e-4	0.0146062	0.0146062	21.2104	34	hsa-miR-1246; hsa-miR-122-5p; hsa-miR-130b-3p; hsa-miR-199a-3p; hsa-miR-199b-3p; hsa-miR-140-3p; hsa-miR-497-5p; hsa-miR-22-3p; hsa-miR-378a-3p; hsa-miR-503-5p; hsa-miR-16-2-3p; hsa-miR-483-3p; hsa-miR-296-3p; hsa-miR-378c; hsa-miR-103a-3p; hsa-miR-376a-3p; hsa-miR-27b-3p; hsa-miR-361-5p; hsa-miR-377-3p; hsa-miR-192-5p; hsa-miR-7704; hsa-miR-342-3p; hsa-miR-101-3p; hsa-miR-625-3p; hsa-miR-532-3p;…
Annotations derived over miRTarBase (Gene Ontology)	precatalytic spliceosome GO0071011	over-represented	1.81e-4	0.0146552	0.0146552	1.24317	7	hsa-miR-122-5p; hsa-miR-130b-3p; hsa-miR-136-3p; hsa-miR-145-3p; hsa-miR-192-5p; hsa-miR-101-3p; hsa-miR-150-5p
Annotations derived over miRTarBase (Gene Ontology)	translation initiation factor binding GO0031369	over-represented	1.81e-4	0.0146552	0.0146552	8.98907	20	hsa-miR-122-5p; hsa-miR-130b-3p; hsa-miR-140-3p; hsa-miR-497-5p; hsa-miR-503-5p; hsa-miR-483-3p; hsa-miR-296-3p; hsa-miR-103a-3p; hsa-miR-27b-3p; hsa-miR-145-3p; hsa-miR-361-5p; hsa-miR-192-5p; hsa-miR-342-3p; hsa-miR-10b-3p; hsa-miR-101-3p; hsa-miR-320d; hsa-miR-505-5p; hsa-miR-425-5p; hsa-miR-1229-3p; hsa-let-7c-3p
Annotations derived over miRTarBase (Gene Ontology)	vascular endothelial growth factor receptor 2 binding GO0043184	over-represented	1.81e-4	0.0146552	0.0146552	4.87705	14	hsa-miR-134-5p; hsa-miR-199a-3p; hsa-miR-29a-3p; hsa-miR-497-5p; hsa-miR-378a-3p; hsa-miR-503-5p; hsa-miR-369-3p; hsa-miR-27b-3p; hsa-miR-361-5p; hsa-miR-192-5p; hsa-miR-101-3p; hsa-miR-30e-3p; hsa-miR-150-5p; hsa-miR-1229-3p
Annotations derived over miRTarBase (Gene Ontology)	U1 snRNA binding GO0030619	over-represented	1.86e-4	0.0148177	0.0148177	2.12295	9	hsa-miR-497-5p; hsa-miR-503-5p; hsa-miR-296-3p; hsa-miR-27b-3p; hsa-miR-361-5p; hsa-miR-532-3p; hsa-miR-331-3p; hsa-miR-93-3p; hsa-miR-1229-3p
Annotations derived over miRTarBase (Gene Ontology)	artery morphogenesis GO0048844	over-represented	1.86e-4	0.0148177	0.0148177	6.1776	16	hsa-miR-134-5p; hsa-miR-199a-3p; hsa-miR-29a-3p; hsa-miR-497-5p; hsa-miR-378a-3p; hsa-miR-503-5p; hsa-miR-296-3p; hsa-miR-510-5p; hsa-miR-103a-3p; hsa-miR-369-3p; hsa-miR-376a-3p; hsa-miR-27b-3p; hsa-miR-145-3p; hsa-miR-361-5p; hsa-miR-101-3p; hsa-miR-150-5p
Annotations derived over miRTarBase (Gene Ontology)	regulation of microtubule-based process GO0032886	over-represented	1.88e-4	0.0148177	0.0148177	5.52732	15	hsa-miR-1246; hsa-miR-130b-3p; hsa-miR-134-5p; hsa-miR-29a-3p; hsa-miR-140-3p; hsa-miR-497-5p; hsa-miR-22-3p; hsa-miR-296-3p; hsa-miR-369-3p; hsa-miR-27b-3p; hsa-miR-377-3p; hsa-miR-192-5p; hsa-miR-342-3p; hsa-miR-331-3p; hsa-miR-425-5p
Annotations derived over miRTarBase (Gene Ontology)	vascular endothelial growth factor receptor 1 binding GO0043183	over-represented	1.88e-4	0.0148177	0.0148177	2.62022	10	hsa-miR-134-5p; hsa-miR-199a-3p; hsa-miR-29a-3p; hsa-miR-497-5p; hsa-miR-378a-3p; hsa-miR-503-5p; hsa-miR-369-3p; hsa-miR-361-5p; hsa-miR-101-3p; hsa-miR-150-5p
Annotations derived over miRTarBase (Gene Ontology)	early endosome membrane GO0031901	over-represented	1.92e-4	0.0149805	0.0149805	21.2869	34	hsa-miR-122-5p; hsa-miR-130b-3p; hsa-miR-134-5p; hsa-miR-199a-3p; hsa-miR-199b-3p; hsa-miR-29a-3p; hsa-miR-140-3p; hsa-miR-497-5p; hsa-miR-450b-5p; hsa-miR-22-3p; hsa-miR-378a-3p; hsa-miR-16-2-3p; hsa-miR-483-3p; hsa-miR-296-3p; hsa-miR-103a-3p; hsa-miR-369-3p; hsa-miR-376a-3p; hsa-miR-27b-3p; hsa-miR-361-5p; hsa-miR-377-3p; hsa-miR-192-5p; hsa-miR-7704; hsa-miR-342-3p; hsa-miR-101-3p; hsa-miR-68…
Annotations derived over miRTarBase (Gene Ontology)	positive regulation of endothelial cell chemotaxis by VEGF-activated vascular endothelial growth factor receptor signaling pathway GO0038033	over-represented	1.93e-4	0.0149858	0.0149858	3.15574	11	hsa-miR-134-5p; hsa-miR-199a-3p; hsa-miR-29a-3p; hsa-miR-497-5p; hsa-miR-378a-3p; hsa-miR-503-5p; hsa-miR-378c; hsa-miR-369-3p; hsa-miR-361-5p; hsa-miR-101-3p; hsa-miR-150-5p
Annotations derived over miRTarBase (Gene Ontology)	protein refolding GO0042026	over-represented	1.99e-4	0.0152531	0.0152531	13.8661	26	hsa-miR-122-5p; hsa-miR-130b-3p; hsa-miR-134-5p; hsa-miR-199a-3p; hsa-miR-497-5p; hsa-miR-450b-5p; hsa-miR-22-3p; hsa-miR-378a-3p; hsa-miR-503-5p; hsa-miR-16-2-3p; hsa-miR-296-3p; hsa-miR-103a-3p; hsa-miR-369-3p; hsa-miR-27b-3p; hsa-miR-361-5p; hsa-miR-192-5p; hsa-miR-7704; hsa-miR-342-3p; hsa-miR-101-3p; hsa-miR-625-3p; hsa-miR-505-5p; hsa-miR-30e-3p; hsa-miR-331-3p; hsa-miR-150-5p; hsa-miR-425-…
Annotations derived over miRTarBase (Gene Ontology)	positive regulation of endothelial cell proliferation GO0001938	over-represented	2.00e-4	0.0152531	0.0152531	17.4426	30	hsa-miR-122-5p; hsa-miR-130b-3p; hsa-miR-134-5p; hsa-miR-199a-3p; hsa-miR-199b-3p; hsa-miR-29a-3p; hsa-miR-497-5p; hsa-miR-22-3p; hsa-miR-378a-3p; hsa-miR-503-5p; hsa-miR-296-3p; hsa-miR-378c; hsa-miR-103a-3p; hsa-miR-369-3p; hsa-miR-376a-3p; hsa-miR-27b-3p; hsa-miR-361-5p; hsa-miR-377-3p; hsa-miR-192-5p; hsa-miR-342-3p; hsa-miR-101-3p; hsa-miR-625-3p; hsa-miR-675-3p; hsa-miR-331-3p; hsa-miR-150-…
Annotations derived over miRTarBase (Gene Ontology)	positive regulation of transcription from RNA polymerase II promoter in response to hypoxia GO0061419	over-represented	2.03e-4	0.0153455	0.0153455	5.56557	15	hsa-miR-134-5p; hsa-miR-199a-3p; hsa-miR-29a-3p; hsa-miR-497-5p; hsa-miR-450b-5p; hsa-miR-22-3p; hsa-miR-378a-3p; hsa-miR-503-5p; hsa-miR-369-3p; hsa-miR-27b-3p; hsa-miR-361-5p; hsa-miR-101-3p; hsa-miR-625-3p; hsa-miR-320d; hsa-miR-150-5p
Annotations derived over miRTarBase (Gene Ontology)	phosphatidylinositol dephosphorylation GO0046856	over-represented	2.04e-4	0.0153455	0.0153455	6.90437	17	hsa-miR-130b-3p; hsa-miR-29a-3p; hsa-miR-497-5p; hsa-miR-450b-5p; hsa-miR-22-3p; hsa-miR-378a-3p; hsa-miR-503-5p; hsa-miR-103a-3p; hsa-miR-369-3p; hsa-miR-27b-3p; hsa-miR-377-3p; hsa-miR-192-5p; hsa-miR-342-3p; hsa-miR-101-3p; hsa-miR-505-5p; hsa-miR-425-5p; hsa-miR-4466
Annotations derived over miRTarBase (Gene Ontology)	heat shock protein binding GO0031072	over-represented	2.07e-4	0.0154968	0.0154968	14.765	27	hsa-miR-130b-3p; hsa-miR-29a-3p; hsa-miR-140-3p; hsa-miR-497-5p; hsa-miR-450b-5p; hsa-miR-22-3p; hsa-miR-378a-3p; hsa-miR-503-5p; hsa-miR-296-3p; hsa-miR-510-5p; hsa-miR-103a-3p; hsa-miR-369-3p; hsa-miR-27b-3p; hsa-miR-361-5p; hsa-miR-192-5p; hsa-miR-342-3p; hsa-miR-101-3p; hsa-miR-625-3p; hsa-miR-532-3p; hsa-miR-505-5p; hsa-miR-30e-3p; hsa-miR-331-3p; hsa-miR-150-5p; hsa-miR-425-5p; hsa-miR-93-3…
Annotations derived over miRTarBase (Gene Ontology)	14-3-3 protein binding GO0071889	over-represented	2.16e-4	0.0159946	0.0159946	13.082	25	hsa-miR-122-5p; hsa-miR-130b-3p; hsa-miR-199a-3p; hsa-miR-199b-3p; hsa-miR-29a-3p; hsa-miR-140-3p; hsa-miR-497-5p; hsa-miR-22-3p; hsa-miR-378a-3p; hsa-miR-503-5p; hsa-miR-378c; hsa-miR-376a-3p; hsa-miR-27b-3p; hsa-miR-192-5p; hsa-miR-101-3p; hsa-miR-625-3p; hsa-miR-532-3p; hsa-miR-505-5p; hsa-miR-30e-3p; hsa-miR-331-3p; hsa-miR-150-5p; hsa-miR-93-3p; hsa-miR-184; hsa-miR-4466; hsa-miR-1229-3p
Annotations derived over miRTarBase (Gene Ontology)	regulation of macroautophagy GO0016241	over-represented	2.17e-4	0.0159946	0.0159946	18.4563	31	hsa-miR-122-5p; hsa-miR-130b-3p; hsa-miR-199a-3p; hsa-miR-29a-3p; hsa-miR-140-3p; hsa-miR-497-5p; hsa-miR-450b-5p; hsa-miR-22-3p; hsa-miR-503-5p; hsa-miR-16-2-3p; hsa-miR-483-3p; hsa-miR-296-3p; hsa-miR-103a-3p; hsa-miR-27b-3p; hsa-miR-145-3p; hsa-miR-361-5p; hsa-miR-192-5p; hsa-miR-342-3p; hsa-miR-101-3p; hsa-miR-6891-5p; hsa-miR-625-3p; hsa-miR-532-3p; hsa-miR-320d; hsa-miR-675-3p; hsa-miR-30e-…
Annotations derived over miRTarBase (Gene Ontology)	regulation of cardiac muscle contraction GO0055117	over-represented	2.18e-4	0.0159946	0.0159946	6.94262	17	hsa-miR-1246; hsa-miR-122-5p; hsa-miR-130b-3p; hsa-miR-29a-3p; hsa-miR-497-5p; hsa-miR-450b-5p; hsa-miR-22-3p; hsa-miR-503-5p; hsa-miR-510-5p; hsa-miR-103a-3p; hsa-miR-369-3p; hsa-miR-376a-3p; hsa-miR-27b-3p; hsa-miR-377-3p; hsa-miR-192-5p; hsa-miR-331-3p; hsa-let-7c-3p
Annotations derived over miRTarBase (Gene Ontology)	phosphatidylinositol 3-kinase signaling GO0014065	over-represented	2.21e-4	0.0160779	0.0160779	15.7022	28	hsa-miR-122-5p; hsa-miR-130b-3p; hsa-miR-134-5p; hsa-miR-199a-3p; hsa-miR-29a-3p; hsa-miR-497-5p; hsa-miR-450b-5p; hsa-miR-22-3p; hsa-miR-378a-3p; hsa-miR-503-5p; hsa-miR-483-3p; hsa-miR-296-3p; hsa-miR-378c; hsa-miR-103a-3p; hsa-miR-376a-3p; hsa-miR-27b-3p; hsa-miR-377-3p; hsa-miR-192-5p; hsa-miR-342-3p; hsa-miR-10b-3p; hsa-miR-101-3p; hsa-miR-625-3p; hsa-miR-675-3p; hsa-miR-30e-3p; hsa-miR-331-…
Annotations derived over miRTarBase (Gene Ontology)	circadian regulation of gene expression GO0032922	over-represented	2.25e-4	0.0162356	0.0162356	22.4536	35	hsa-miR-1246; hsa-miR-122-5p; hsa-miR-130b-3p; hsa-miR-199a-3p; hsa-miR-199b-3p; hsa-miR-29a-3p; hsa-miR-140-3p; hsa-miR-497-5p; hsa-miR-450b-5p; hsa-miR-22-3p; hsa-miR-378a-3p; hsa-miR-16-2-3p; hsa-miR-136-3p; hsa-miR-483-3p; hsa-miR-296-3p; hsa-miR-510-5p; hsa-miR-378c; hsa-miR-103a-3p; hsa-miR-376a-3p; hsa-miR-27b-3p; hsa-miR-361-5p; hsa-miR-377-3p; hsa-miR-192-5p; hsa-miR-342-3p; hsa-miR-10b-…
Annotations derived over miRTarBase (Gene Ontology)	peripheral nervous system myelin formation GO0032290	over-represented	2.28e-4	0.0164086	0.0164086	2.18033	9	hsa-miR-130b-3p; hsa-miR-29a-3p; hsa-miR-497-5p; hsa-miR-296-3p; hsa-miR-103a-3p; hsa-miR-192-5p; hsa-miR-101-3p; hsa-miR-30e-3p; hsa-miR-425-5p
Annotations derived over miRTarBase (Gene Ontology)	cell proliferation GO0008283	over-represented	2.33e-4	0.0166307	0.0166307	29.1858	41	hsa-miR-1246; hsa-miR-122-5p; hsa-miR-130b-3p; hsa-miR-134-5p; hsa-miR-199a-3p; hsa-miR-199b-3p; hsa-miR-29a-3p; hsa-miR-140-3p; hsa-miR-497-5p; hsa-miR-450b-5p; hsa-miR-22-3p; hsa-miR-378a-3p; hsa-miR-503-5p; hsa-miR-16-2-3p; hsa-miR-483-3p; hsa-miR-296-3p; hsa-miR-510-5p; hsa-miR-378c; hsa-miR-103a-3p; hsa-miR-369-3p; hsa-miR-376a-3p; hsa-miR-27b-3p; hsa-miR-145-3p; hsa-miR-361-5p; hsa-miR-377-…
Annotations derived over miRTarBase (Gene Ontology)	cell fate commitment GO0045165	over-represented	2.39e-4	0.0169591	0.0169591	10.7104	22	hsa-miR-122-5p; hsa-miR-130b-3p; hsa-miR-497-5p; hsa-miR-450b-5p; hsa-miR-22-3p; hsa-miR-378a-3p; hsa-miR-503-5p; hsa-miR-136-3p; hsa-miR-103a-3p; hsa-miR-27b-3p; hsa-miR-361-5p; hsa-miR-377-3p; hsa-miR-192-5p; hsa-miR-342-3p; hsa-miR-101-3p; hsa-miR-532-3p; hsa-miR-320d; hsa-miR-30e-3p; hsa-miR-150-5p; hsa-miR-425-5p; hsa-miR-184; hsa-let-7c-3p
Annotations derived over miRTarBase (Gene Ontology)	liver development GO0001889	over-represented	2.43e-4	0.0169999	0.0169999	7.70765	18	hsa-miR-199a-3p; hsa-miR-140-3p; hsa-miR-497-5p; hsa-miR-22-3p; hsa-miR-16-2-3p; hsa-miR-136-3p; hsa-miR-103a-3p; hsa-miR-27b-3p; hsa-miR-361-5p; hsa-miR-377-3p; hsa-miR-192-5p; hsa-miR-101-3p; hsa-miR-625-3p; hsa-miR-320d; hsa-miR-675-3p; hsa-miR-30e-3p; hsa-miR-425-5p; hsa-let-7c-3p
Annotations derived over miRTarBase (Gene Ontology)	regulation of dopaminergic neuron differentiation GO1904338	over-represented	2.43e-4	0.0169999	0.0169999	0.592896	5	hsa-miR-29a-3p; hsa-miR-22-3p; hsa-miR-342-3p; hsa-miR-93-3p; hsa-let-7c-3p
Annotations derived over miRTarBase (Gene Ontology)	collagen catabolic process GO0030574	over-represented	2.49e-4	0.0172984	0.0172984	6.3306	16	hsa-miR-122-5p; hsa-miR-130b-3p; hsa-miR-29a-3p; hsa-miR-140-3p; hsa-miR-497-5p; hsa-miR-22-3p; hsa-miR-503-5p; hsa-miR-296-3p; hsa-miR-103a-3p; hsa-miR-27b-3p; hsa-miR-145-3p; hsa-miR-192-5p; hsa-miR-331-3p; hsa-miR-150-5p; hsa-miR-93-3p; hsa-let-7c-3p
Annotations derived over miRTarBase (Gene Ontology)	regulation of JNK cascade GO0046328	over-represented	2.67e-4	0.0184125	0.0184125	9.2377	20	hsa-miR-122-5p; hsa-miR-130b-3p; hsa-miR-497-5p; hsa-miR-450b-5p; hsa-miR-378a-3p; hsa-miR-503-5p; hsa-miR-136-3p; hsa-miR-483-3p; hsa-miR-296-3p; hsa-miR-103a-3p; hsa-miR-376a-3p; hsa-miR-27b-3p; hsa-miR-377-3p; hsa-miR-192-5p; hsa-miR-342-3p; hsa-miR-10b-3p; hsa-miR-101-3p; hsa-miR-675-3p; hsa-miR-331-3p; hsa-miR-150-5p
Annotations derived over miRTarBase (Gene Ontology)	negative regulation of cell-cell adhesion mediated by cadherin GO2000048	over-represented	2.69e-4	0.0184796	0.0184796	3.84426	12	hsa-miR-134-5p; hsa-miR-199a-3p; hsa-miR-29a-3p; hsa-miR-497-5p; hsa-miR-22-3p; hsa-miR-378a-3p; hsa-miR-503-5p; hsa-miR-369-3p; hsa-miR-361-5p; hsa-miR-101-3p; hsa-miR-150-5p; hsa-miR-1229-3p
Annotations derived over miRTarBase (Gene Ontology)	neuron projection extension GO1990138	over-represented	2.73e-4	0.0185117	0.0185117	1.75956	8	hsa-miR-378a-3p; hsa-miR-136-3p; hsa-miR-376a-3p; hsa-miR-192-5p; hsa-miR-101-3p; hsa-miR-532-3p; hsa-miR-331-3p; hsa-miR-1229-3p
Annotations derived over miRTarBase (Gene Ontology)	positive regulation of blood vessel endothelial cell proliferation involved in sprouting angiogenesis GO1903589	over-represented	2.73e-4	0.0185117	0.0185117	5.06831	14	hsa-miR-122-5p; hsa-miR-134-5p; hsa-miR-199a-3p; hsa-miR-29a-3p; hsa-miR-497-5p; hsa-miR-450b-5p; hsa-miR-378a-3p; hsa-miR-503-5p; hsa-miR-103a-3p; hsa-miR-369-3p; hsa-miR-361-5p; hsa-miR-101-3p; hsa-miR-30e-3p; hsa-miR-150-5p
Annotations derived over miRTarBase (Gene Ontology)	CENP-A containing nucleosome assembly GO0034080	over-represented	2.76e-4	0.0185117	0.0185117	12.4317	24	hsa-miR-122-5p; hsa-miR-134-5p; hsa-miR-29a-3p; hsa-miR-450b-5p; hsa-miR-22-3p; hsa-miR-296-3p; hsa-miR-510-5p; hsa-miR-103a-3p; hsa-miR-145-3p; hsa-miR-361-5p; hsa-miR-377-3p; hsa-miR-192-5p; hsa-miR-7704; hsa-miR-342-3p; hsa-miR-101-3p; hsa-miR-6891-5p; hsa-miR-532-3p; hsa-miR-505-5p; hsa-miR-30e-3p; hsa-miR-331-3p; hsa-miR-150-5p; hsa-miR-93-3p; hsa-miR-1229-3p; hsa-let-7c-3p
Annotations derived over miRTarBase (Gene Ontology)	stimulatory C-type lectin receptor signaling pathway GO0002223	over-represented	2.77e-4	0.0185117	0.0185117	23.6967	36	hsa-miR-122-5p; hsa-miR-130b-3p; hsa-miR-134-5p; hsa-miR-199a-3p; hsa-miR-199b-3p; hsa-miR-29a-3p; hsa-miR-497-5p; hsa-miR-450b-5p; hsa-miR-22-3p; hsa-miR-378a-3p; hsa-miR-503-5p; hsa-miR-16-2-3p; hsa-miR-136-3p; hsa-miR-483-3p; hsa-miR-510-5p; hsa-miR-103a-3p; hsa-miR-369-3p; hsa-miR-27b-3p; hsa-miR-361-5p; hsa-miR-339-3p; hsa-miR-377-3p; hsa-miR-192-5p; hsa-miR-342-3p; hsa-miR-10b-3p; hsa-miR-1…
Annotations derived over miRTarBase (Gene Ontology)	acyl binding GO0000035	over-represented	2.84e-4	0.0188218	0.0188218	0.612022	5	hsa-miR-497-5p; hsa-miR-503-5p; hsa-miR-103a-3p; hsa-miR-376a-3p; hsa-let-7c-3p
Annotations derived over miRTarBase (Gene Ontology)	negative regulation of establishment of endothelial barrier GO1903141	over-represented	2.85e-4	0.0188218	0.0188218	2.7541	10	hsa-miR-134-5p; hsa-miR-199a-3p; hsa-miR-29a-3p; hsa-miR-497-5p; hsa-miR-378a-3p; hsa-miR-503-5p; hsa-miR-369-3p; hsa-miR-361-5p; hsa-miR-101-3p; hsa-miR-150-5p
Annotations derived over miRTarBase (Gene Ontology)	dopaminergic neuron differentiation GO0071542	over-represented	2.87e-4	0.0188218	0.0188218	5.7377	15	hsa-miR-122-5p; hsa-miR-134-5p; hsa-miR-199a-3p; hsa-miR-29a-3p; hsa-miR-497-5p; hsa-miR-378a-3p; hsa-miR-503-5p; hsa-miR-369-3p; hsa-miR-361-5p; hsa-miR-377-3p; hsa-miR-192-5p; hsa-miR-342-3p; hsa-miR-101-3p; hsa-miR-6891-5p; hsa-miR-150-5p
Annotations derived over miRTarBase (Gene Ontology)	epithelial to mesenchymal transition GO0001837	over-represented	2.95e-4	0.0191848	0.0191848	15.0519	27	hsa-miR-1246; hsa-miR-122-5p; hsa-miR-130b-3p; hsa-miR-199a-3p; hsa-miR-29a-3p; hsa-miR-497-5p; hsa-miR-450b-5p; hsa-miR-22-3p; hsa-miR-378a-3p; hsa-miR-136-3p; hsa-miR-378c; hsa-miR-103a-3p; hsa-miR-369-3p; hsa-miR-27b-3p; hsa-miR-377-3p; hsa-miR-192-5p; hsa-miR-342-3p; hsa-miR-101-3p; hsa-miR-625-3p; hsa-miR-532-3p; hsa-miR-320d; hsa-miR-505-5p; hsa-miR-30e-3p; hsa-miR-331-3p; hsa-miR-425-5p; h…
Annotations derived over miRTarBase (Gene Ontology)	positive regulation of mitochondrial membrane potential GO0010918	over-represented	2.97e-4	0.0191848	0.0191848	2.25683	9	hsa-miR-29a-3p; hsa-miR-22-3p; hsa-miR-378a-3p; hsa-miR-296-3p; hsa-miR-378c; hsa-miR-361-5p; hsa-miR-192-5p; hsa-miR-625-3p; hsa-miR-184
Annotations derived over miRTarBase (Gene Ontology)	I-SMAD binding GO0070411	over-represented	2.98e-4	0.0191848	0.0191848	5.75683	15	hsa-miR-130b-3p; hsa-miR-134-5p; hsa-miR-497-5p; hsa-miR-503-5p; hsa-miR-483-3p; hsa-miR-510-5p; hsa-miR-103a-3p; hsa-miR-376a-3p; hsa-miR-27b-3p; hsa-miR-361-5p; hsa-miR-101-3p; hsa-miR-532-3p; hsa-miR-675-3p; hsa-miR-331-3p; hsa-miR-425-5p
Annotations derived over miRTarBase (Gene Ontology)	regulation of T cell differentiation in thymus GO0033081	over-represented	3.00e-4	0.0192436	0.0192436	0.956284	6	hsa-miR-378a-3p; hsa-miR-377-3p; hsa-miR-192-5p; hsa-miR-532-3p; hsa-miR-30e-3p; hsa-miR-150-5p
Annotations derived over miRTarBase (Gene Ontology)	inositol phosphate dephosphorylation GO0046855	over-represented	3.04e-4	0.0192752	0.0192752	4.49454	13	hsa-miR-130b-3p; hsa-miR-29a-3p; hsa-miR-497-5p; hsa-miR-450b-5p; hsa-miR-22-3p; hsa-miR-378a-3p; hsa-miR-503-5p; hsa-miR-103a-3p; hsa-miR-369-3p; hsa-miR-377-3p; hsa-miR-192-5p; hsa-miR-505-5p; hsa-miR-425-5p
Annotations derived over miRTarBase (Gene Ontology)	structural constituent of cytoskeleton GO0005200	over-represented	3.04e-4	0.0192752	0.0192752	21.7077	34	hsa-miR-122-5p; hsa-miR-130b-3p; hsa-miR-134-5p; hsa-miR-29a-3p; hsa-miR-140-3p; hsa-miR-497-5p; hsa-miR-450b-5p; hsa-miR-22-3p; hsa-miR-378a-3p; hsa-miR-503-5p; hsa-miR-16-2-3p; hsa-miR-483-3p; hsa-miR-296-3p; hsa-miR-103a-3p; hsa-miR-369-3p; hsa-miR-376a-3p; hsa-miR-27b-3p; hsa-miR-145-3p; hsa-miR-361-5p; hsa-miR-377-3p; hsa-miR-192-5p; hsa-miR-7704; hsa-miR-342-3p; hsa-miR-101-3p; hsa-miR-6891…
Annotations derived over miRTarBase (Gene Ontology)	positive regulation of positive chemotaxis GO0050927	over-represented	3.18e-4	0.0199956	0.0199956	4.51366	13	hsa-miR-122-5p; hsa-miR-130b-3p; hsa-miR-134-5p; hsa-miR-199a-3p; hsa-miR-29a-3p; hsa-miR-497-5p; hsa-miR-378a-3p; hsa-miR-503-5p; hsa-miR-483-3p; hsa-miR-369-3p; hsa-miR-361-5p; hsa-miR-101-3p; hsa-miR-150-5p
Annotations derived over miRTarBase (Gene Ontology)	chaperone-mediated autophagy GO0061684	over-represented	3.25e-4	0.0201939	0.0201939	3.92077	12	hsa-miR-130b-3p; hsa-miR-140-3p; hsa-miR-497-5p; hsa-miR-378a-3p; hsa-miR-503-5p; hsa-miR-103a-3p; hsa-miR-361-5p; hsa-miR-377-3p; hsa-miR-101-3p; hsa-miR-625-3p; hsa-miR-331-3p; hsa-miR-425-5p
Annotations derived over miRTarBase (Gene Ontology)	induction of positive chemotaxis GO0050930	over-represented	3.25e-4	0.0201939	0.0201939	3.92077	12	hsa-miR-122-5p; hsa-miR-134-5p; hsa-miR-199a-3p; hsa-miR-29a-3p; hsa-miR-497-5p; hsa-miR-378a-3p; hsa-miR-503-5p; hsa-miR-369-3p; hsa-miR-27b-3p; hsa-miR-361-5p; hsa-miR-101-3p; hsa-miR-150-5p
Annotations derived over miRTarBase (Gene Ontology)	negative regulation of peptidyl-threonine phosphorylation GO0010801	over-represented	3.31e-4	0.0204709	0.0204709	10.9399	22	hsa-miR-1246; hsa-miR-122-5p; hsa-miR-130b-3p; hsa-miR-199a-3p; hsa-miR-199b-3p; hsa-miR-29a-3p; hsa-miR-497-5p; hsa-miR-450b-5p; hsa-miR-22-3p; hsa-miR-503-5p; hsa-miR-483-3p; hsa-miR-510-5p; hsa-miR-103a-3p; hsa-miR-369-3p; hsa-miR-376a-3p; hsa-miR-27b-3p; hsa-miR-192-5p; hsa-miR-101-3p; hsa-miR-150-5p; hsa-miR-425-5p; hsa-miR-93-3p; hsa-let-7c-3p
Annotations derived over miRTarBase (Gene Ontology)	R-SMAD binding GO0070412	over-represented	3.36e-4	0.0205541	0.0205541	9.39071	20	hsa-miR-130b-3p; hsa-miR-134-5p; hsa-miR-29a-3p; hsa-miR-497-5p; hsa-miR-503-5p; hsa-miR-16-2-3p; hsa-miR-483-3p; hsa-miR-369-3p; hsa-miR-376a-3p; hsa-miR-27b-3p; hsa-miR-145-3p; hsa-miR-361-5p; hsa-miR-192-5p; hsa-miR-342-3p; hsa-miR-101-3p; hsa-miR-532-3p; hsa-miR-150-5p; hsa-miR-425-5p; hsa-miR-93-3p; hsa-miR-1229-3p
Annotations derived over miRTarBase (Gene Ontology)	ribosomal small subunit biogenesis GO0042274	over-represented	3.36e-4	0.0205541	0.0205541	9.39071	20	hsa-miR-122-5p; hsa-miR-130b-3p; hsa-miR-134-5p; hsa-miR-140-3p; hsa-miR-378a-3p; hsa-miR-483-3p; hsa-miR-296-3p; hsa-miR-378c; hsa-miR-103a-3p; hsa-miR-369-3p; hsa-miR-27b-3p; hsa-miR-145-3p; hsa-miR-10b-3p; hsa-miR-101-3p; hsa-miR-6891-5p; hsa-miR-150-5p; hsa-miR-425-5p; hsa-miR-93-3p; hsa-miR-184; hsa-miR-1229-3p
Annotations derived over miRTarBase (Gene Ontology)	cytoplasmic sequestering of CFTR protein GO0043004	over-represented	3.58e-4	0.0217993	0.0217993	0.0382514	2	hsa-miR-130b-3p; hsa-miR-103a-3p
Annotations derived over miRTarBase (Gene Ontology)	positive regulation of microtubule polymerization GO0031116	over-represented	3.76e-4	0.0227643	0.0227643	9.46721	20	hsa-miR-122-5p; hsa-miR-130b-3p; hsa-miR-199a-3p; hsa-miR-29a-3p; hsa-miR-140-3p; hsa-miR-483-3p; hsa-miR-337-5p; hsa-miR-103a-3p; hsa-miR-369-3p; hsa-miR-27b-3p; hsa-miR-361-5p; hsa-miR-377-3p; hsa-miR-192-5p; hsa-miR-101-3p; hsa-miR-30e-3p; hsa-miR-331-3p; hsa-miR-425-5p; hsa-miR-93-3p; hsa-miR-4466; hsa-let-7c-3p
Annotations derived over miRTarBase (Gene Ontology)	negative regulation of ubiquitin protein ligase activity GO1904667	over-represented	3.83e-4	0.0229608	0.0229608	2.33333	9	hsa-miR-378a-3p; hsa-miR-503-5p; hsa-miR-378c; hsa-miR-376a-3p; hsa-miR-27b-3p; hsa-miR-192-5p; hsa-miR-505-5p; hsa-miR-93-3p; hsa-miR-1229-3p
Annotations derived over miRTarBase (Gene Ontology)	transforming growth factor beta receptor binding GO0005160	over-represented	3.84e-4	0.0229608	0.0229608	11.8579	23	hsa-miR-122-5p; hsa-miR-130b-3p; hsa-miR-29a-3p; hsa-miR-140-3p; hsa-miR-497-5p; hsa-miR-22-3p; hsa-miR-378a-3p; hsa-miR-503-5p; hsa-miR-136-3p; hsa-miR-378c; hsa-miR-103a-3p; hsa-miR-369-3p; hsa-miR-27b-3p; hsa-miR-145-3p; hsa-miR-361-5p; hsa-miR-377-3p; hsa-miR-342-3p; hsa-miR-101-3p; hsa-miR-532-3p; hsa-miR-675-3p; hsa-miR-505-5p; hsa-miR-150-5p; hsa-miR-425-5p
Annotations derived over miRTarBase (Gene Ontology)	cell cortex region GO0099738	over-represented	3.89e-4	0.023136	0.023136	3.99727	12	hsa-miR-122-5p; hsa-miR-140-3p; hsa-miR-497-5p; hsa-miR-378a-3p; hsa-miR-503-5p; hsa-miR-361-5p; hsa-miR-192-5p; hsa-miR-342-3p; hsa-miR-320d; hsa-miR-331-3p; hsa-miR-4466; hsa-miR-1229-3p
Annotations derived over miRTarBase (Gene Ontology)	platelet-derived growth factor receptor binding GO0005161	over-represented	0.000397	0.0234732	0.0234732	7.28689	17	hsa-miR-130b-3p; hsa-miR-134-5p; hsa-miR-199a-3p; hsa-miR-29a-3p; hsa-miR-497-5p; hsa-miR-378a-3p; hsa-miR-503-5p; hsa-miR-103a-3p; hsa-miR-369-3p; hsa-miR-361-5p; hsa-miR-192-5p; hsa-miR-101-3p; hsa-miR-6891-5p; hsa-miR-30e-3p; hsa-miR-150-5p; hsa-miR-184; hsa-miR-1229-3p
Annotations derived over miRTarBase (Gene Ontology)	nuclear receptor activity GO0004879	over-represented	4.07e-4	0.023948	0.023948	15.3197	27	hsa-miR-122-5p; hsa-miR-130b-3p; hsa-miR-29a-3p; hsa-miR-140-3p; hsa-miR-497-5p; hsa-miR-22-3p; hsa-miR-378a-3p; hsa-miR-503-5p; hsa-miR-16-2-3p; hsa-miR-483-3p; hsa-miR-369-3p; hsa-miR-27b-3p; hsa-miR-361-5p; hsa-miR-377-3p; hsa-miR-192-5p; hsa-miR-7704; hsa-miR-342-3p; hsa-miR-101-3p; hsa-miR-6891-5p; hsa-miR-532-3p; hsa-miR-320d; hsa-miR-675-3p; hsa-miR-30e-3p; hsa-miR-331-3p; hsa-miR-150-5p; …
Annotations derived over miRTarBase (Gene Ontology)	positive regulation of peptidyl-tyrosine phosphorylation GO0050731	over-represented	4.14e-4	0.0240856	0.0240856	19.0301	31	hsa-miR-122-5p; hsa-miR-130b-3p; hsa-miR-134-5p; hsa-miR-199a-3p; hsa-miR-29a-3p; hsa-miR-497-5p; hsa-miR-22-3p; hsa-miR-378a-3p; hsa-miR-503-5p; hsa-miR-483-3p; hsa-miR-510-5p; hsa-miR-103a-3p; hsa-miR-369-3p; hsa-miR-27b-3p; hsa-miR-361-5p; hsa-miR-339-3p; hsa-miR-377-3p; hsa-miR-192-5p; hsa-miR-342-3p; hsa-miR-101-3p; hsa-miR-6891-5p; hsa-miR-625-3p; hsa-miR-532-3p; hsa-miR-320d; hsa-miR-505-5…
Annotations derived over miRTarBase (Gene Ontology)	endodermal digestive tract morphogenesis GO0061031	over-represented	4.15e-4	0.0240856	0.0240856	1.01366	6	hsa-miR-134-5p; hsa-miR-199a-3p; hsa-miR-199b-3p; hsa-miR-378a-3p; hsa-miR-103a-3p; hsa-miR-192-5p
Annotations derived over miRTarBase (Gene Ontology)	fatty-acyl-CoA biosynthetic process GO0046949	over-represented	4.19e-4	0.0240856	0.0240856	6.61749	16	hsa-miR-29a-3p; hsa-miR-140-3p; hsa-miR-497-5p; hsa-miR-22-3p; hsa-miR-378a-3p; hsa-miR-296-3p; hsa-miR-378c; hsa-miR-27b-3p; hsa-miR-361-5p; hsa-miR-192-5p; hsa-miR-6891-5p; hsa-miR-625-3p; hsa-miR-331-3p; hsa-miR-93-3p; hsa-miR-4466; hsa-miR-1229-3p
Annotations derived over miRTarBase (Gene Ontology)	beta-catenin binding GO0008013	over-represented	4.20e-4	0.0240856	0.0240856	22.0137	34	hsa-miR-1246; hsa-miR-122-5p; hsa-miR-130b-3p; hsa-miR-134-5p; hsa-miR-29a-3p; hsa-miR-140-3p; hsa-miR-497-5p; hsa-miR-22-3p; hsa-miR-378a-3p; hsa-miR-503-5p; hsa-miR-16-2-3p; hsa-miR-136-3p; hsa-miR-296-3p; hsa-miR-510-5p; hsa-miR-103a-3p; hsa-miR-369-3p; hsa-miR-376a-3p; hsa-miR-27b-3p; hsa-miR-361-5p; hsa-miR-339-3p; hsa-miR-377-3p; hsa-miR-192-5p; hsa-miR-342-3p; hsa-miR-10b-3p; hsa-miR-101-3…
Annotations derived over miRTarBase (Gene Ontology)	macroautophagy GO0016236	over-represented	4.21e-4	0.0240856	0.0240856	24.0984	36	hsa-miR-122-5p; hsa-miR-130b-3p; hsa-miR-199a-3p; hsa-miR-199b-3p; hsa-miR-29a-3p; hsa-miR-497-5p; hsa-miR-450b-5p; hsa-miR-22-3p; hsa-miR-378a-3p; hsa-miR-503-5p; hsa-miR-16-2-3p; hsa-miR-483-3p; hsa-miR-296-3p; hsa-miR-378c; hsa-miR-103a-3p; hsa-miR-369-3p; hsa-miR-376a-3p; hsa-miR-27b-3p; hsa-miR-145-3p; hsa-miR-361-5p; hsa-miR-377-3p; hsa-miR-192-5p; hsa-miR-7704; hsa-miR-342-3p; hsa-miR-101-…
Annotations derived over miRTarBase (Gene Ontology)	branching involved in ureteric bud morphogenesis GO0001658	over-represented	4.25e-4	0.0242087	0.0242087	10.3279	21	hsa-miR-130b-3p; hsa-miR-199a-3p; hsa-miR-199b-3p; hsa-miR-29a-3p; hsa-miR-140-3p; hsa-miR-497-5p; hsa-miR-450b-5p; hsa-miR-378a-3p; hsa-miR-503-5p; hsa-miR-16-2-3p; hsa-miR-103a-3p; hsa-miR-369-3p; hsa-miR-376a-3p; hsa-miR-27b-3p; hsa-miR-192-5p; hsa-miR-10b-3p; hsa-miR-101-3p; hsa-miR-532-3p; hsa-miR-30e-3p; hsa-miR-425-5p; hsa-miR-184
Annotations derived over miRTarBase (Gene Ontology)	positive regulation of tyrosine phosphorylation of STAT protein GO0042531	over-represented	4.31e-4	0.0244166	0.0244166	12.776	24	hsa-miR-122-5p; hsa-miR-130b-3p; hsa-miR-134-5p; hsa-miR-199a-3p; hsa-miR-29a-3p; hsa-miR-497-5p; hsa-miR-22-3p; hsa-miR-378a-3p; hsa-miR-503-5p; hsa-miR-483-3p; hsa-miR-296-3p; hsa-miR-510-5p; hsa-miR-369-3p; hsa-miR-361-5p; hsa-miR-377-3p; hsa-miR-192-5p; hsa-miR-342-3p; hsa-miR-10b-3p; hsa-miR-101-3p; hsa-miR-532-3p; hsa-miR-30e-3p; hsa-miR-150-5p; hsa-miR-425-5p; hsa-let-7c-3p
Annotations derived over miRTarBase (Gene Ontology)	response to hypoxia GO0001666	over-represented	4.38e-4	0.0246491	0.0246491	22.0519	34	hsa-miR-122-5p; hsa-miR-130b-3p; hsa-miR-134-5p; hsa-miR-199a-3p; hsa-miR-199b-3p; hsa-miR-29a-3p; hsa-miR-497-5p; hsa-miR-22-3p; hsa-miR-378a-3p; hsa-miR-503-5p; hsa-miR-16-2-3p; hsa-miR-483-3p; hsa-miR-296-3p; hsa-miR-510-5p; hsa-miR-378c; hsa-miR-103a-3p; hsa-miR-369-3p; hsa-miR-27b-3p; hsa-miR-145-3p; hsa-miR-361-5p; hsa-miR-377-3p; hsa-miR-192-5p; hsa-miR-342-3p; hsa-miR-101-3p; hsa-miR-6891…
Annotations derived over miRTarBase (Gene Ontology)	positive regulation of cell proliferation by VEGF-activated platelet derived growth factor receptor signaling pathway GO0038091	over-represented	4.60e-4	0.0256915	0.0256915	3.48087	11	hsa-miR-130b-3p; hsa-miR-134-5p; hsa-miR-199a-3p; hsa-miR-29a-3p; hsa-miR-497-5p; hsa-miR-378a-3p; hsa-miR-503-5p; hsa-miR-369-3p; hsa-miR-361-5p; hsa-miR-101-3p; hsa-miR-150-5p
Annotations derived over miRTarBase (Gene Ontology)	neuronal stem cell population maintenance GO0097150	over-represented	4.61e-4	0.0256915	0.0256915	4.68579	13	hsa-miR-1246; hsa-miR-122-5p; hsa-miR-130b-3p; hsa-miR-29a-3p; hsa-miR-450b-5p; hsa-miR-378a-3p; hsa-miR-296-3p; hsa-miR-378c; hsa-miR-376a-3p; hsa-miR-27b-3p; hsa-miR-377-3p; hsa-miR-101-3p; hsa-miR-675-3p
Annotations derived over miRTarBase (Gene Ontology)	eye photoreceptor cell development GO0042462	over-represented	4.68e-4	0.0258042	0.0258042	2.92623	10	hsa-miR-134-5p; hsa-miR-199a-3p; hsa-miR-29a-3p; hsa-miR-497-5p; hsa-miR-378a-3p; hsa-miR-503-5p; hsa-miR-369-3p; hsa-miR-361-5p; hsa-miR-101-3p; hsa-miR-150-5p
Annotations derived over miRTarBase (Gene Ontology)	positive regulation of leukocyte migration GO0002687	over-represented	4.68e-4	0.0258042	0.0258042	2.92623	10	hsa-miR-134-5p; hsa-miR-199a-3p; hsa-miR-29a-3p; hsa-miR-497-5p; hsa-miR-378a-3p; hsa-miR-503-5p; hsa-miR-369-3p; hsa-miR-361-5p; hsa-miR-101-3p; hsa-miR-150-5p
Annotations derived over miRTarBase (Gene Ontology)	dendritic spine maintenance GO0097062	over-represented	4.80e-4	0.0259217	0.0259217	7.40164	17	hsa-miR-122-5p; hsa-miR-130b-3p; hsa-miR-199a-3p; hsa-miR-199b-3p; hsa-miR-497-5p; hsa-miR-378a-3p; hsa-miR-503-5p; hsa-miR-136-3p; hsa-miR-376a-3p; hsa-miR-377-3p; hsa-miR-192-5p; hsa-miR-342-3p; hsa-miR-10b-3p; hsa-miR-101-3p; hsa-miR-6891-5p; hsa-miR-675-3p; hsa-miR-93-3p
Annotations derived over miRTarBase (Gene Ontology)	TOR signaling GO0031929	over-represented	4.83e-4	0.0259217	0.0259217	9.63934	20	hsa-miR-134-5p; hsa-miR-199a-3p; hsa-miR-497-5p; hsa-miR-22-3p; hsa-miR-378a-3p; hsa-miR-503-5p; hsa-miR-296-3p; hsa-miR-378c; hsa-miR-103a-3p; hsa-miR-27b-3p; hsa-miR-377-3p; hsa-miR-192-5p; hsa-miR-342-3p; hsa-miR-101-3p; hsa-miR-6891-5p; hsa-miR-625-3p; hsa-miR-532-3p; hsa-miR-150-5p; hsa-miR-93-3p; hsa-miR-184
Annotations derived over miRTarBase (Gene Ontology)	establishment of protein localization to organelle GO0072594	over-represented	4.83e-4	0.0259217	0.0259217	1.45355	7	hsa-miR-122-5p; hsa-miR-140-3p; hsa-miR-497-5p; hsa-miR-378a-3p; hsa-miR-103a-3p; hsa-miR-369-3p; hsa-miR-377-3p
Annotations derived over miRTarBase (Gene Ontology)	positive regulation of histone deacetylase activity GO1901727	over-represented	4.83e-4	0.0259217	0.0259217	3.5	11	hsa-miR-134-5p; hsa-miR-199a-3p; hsa-miR-29a-3p; hsa-miR-497-5p; hsa-miR-378a-3p; hsa-miR-503-5p; hsa-miR-378c; hsa-miR-369-3p; hsa-miR-361-5p; hsa-miR-101-3p; hsa-miR-150-5p
Annotations derived over miRTarBase (Gene Ontology)	peptidyl-tyrosine phosphorylation GO0018108	over-represented	4.89e-4	0.0259217	0.0259217	14.5929	26	hsa-miR-1246; hsa-miR-122-5p; hsa-miR-130b-3p; hsa-miR-199a-3p; hsa-miR-29a-3p; hsa-miR-140-3p; hsa-miR-497-5p; hsa-miR-450b-5p; hsa-miR-22-3p; hsa-miR-503-5p; hsa-miR-296-3p; hsa-miR-103a-3p; hsa-miR-27b-3p; hsa-miR-361-5p; hsa-miR-192-5p; hsa-miR-342-3p; hsa-miR-10b-3p; hsa-miR-101-3p; hsa-miR-6891-5p; hsa-miR-532-3p; hsa-miR-30e-3p; hsa-miR-331-3p; hsa-miR-150-5p; hsa-miR-425-5p; hsa-miR-93-3p…
Annotations derived over miRTarBase (Gene Ontology)	lipid biosynthetic process GO0008610	over-represented	4.95e-4	0.0259217	0.0259217	7.42077	17	hsa-miR-130b-3p; hsa-miR-497-5p; hsa-miR-22-3p; hsa-miR-378a-3p; hsa-miR-16-2-3p; hsa-miR-483-3p; hsa-miR-361-5p; hsa-miR-377-3p; hsa-miR-192-5p; hsa-miR-342-3p; hsa-miR-101-3p; hsa-miR-532-3p; hsa-miR-675-3p; hsa-miR-331-3p; hsa-miR-150-5p; hsa-miR-93-3p; hsa-miR-1229-3p
Annotations derived over miRTarBase (Gene Ontology)	positive regulation of mRNA binding GO1902416	over-represented	5.02e-4	0.0259217	0.0259217	0.688525	5	hsa-miR-130b-3p; hsa-miR-29a-3p; hsa-miR-361-5p; hsa-miR-101-3p; hsa-miR-425-5p
Annotations derived over miRTarBase (Gene Ontology)	riboflavin transport GO0032218	over-represented	5.02e-4	0.0259217	0.0259217	0.688525	5	hsa-miR-122-5p; hsa-miR-16-2-3p; hsa-miR-103a-3p; hsa-miR-369-3p; hsa-miR-192-5p
Annotations derived over miRTarBase (Gene Ontology)	positive regulation of cell motility GO2000147	over-represented	5.06e-4	0.0259217	0.0259217	4.11202	12	hsa-miR-122-5p; hsa-miR-29a-3p; hsa-miR-497-5p; hsa-miR-450b-5p; hsa-miR-22-3p; hsa-miR-136-3p; hsa-miR-361-5p; hsa-miR-342-3p; hsa-miR-6891-5p; hsa-miR-150-5p; hsa-miR-184; hsa-miR-1229-3p
Annotations derived over miRTarBase (Gene Ontology)	regulation of autophagy GO0010506	over-represented	5.08e-4	0.0259217	0.0259217	16.4098	28	hsa-miR-122-5p; hsa-miR-130b-3p; hsa-miR-134-5p; hsa-miR-199a-3p; hsa-miR-199b-3p; hsa-miR-29a-3p; hsa-miR-140-3p; hsa-miR-497-5p; hsa-miR-22-3p; hsa-miR-483-3p; hsa-miR-296-3p; hsa-miR-103a-3p; hsa-miR-369-3p; hsa-miR-27b-3p; hsa-miR-361-5p; hsa-miR-377-3p; hsa-miR-192-5p; hsa-miR-342-3p; hsa-miR-101-3p; hsa-miR-6891-5p; hsa-miR-532-3p; hsa-miR-320d; hsa-miR-30e-3p; hsa-miR-331-3p; hsa-miR-150-5…
Annotations derived over miRTarBase (Gene Ontology)	Peyers patch morphogenesis GO0061146	over-represented	5.10e-4	0.0259217	0.0259217	0.172131	3	hsa-miR-29a-3p; hsa-miR-27b-3p; hsa-miR-192-5p
Annotations derived over miRTarBase (Gene Ontology)	lymphocyte migration into lymphoid organs GO0097021	over-represented	5.10e-4	0.0259217	0.0259217	0.172131	3	hsa-miR-29a-3p; hsa-miR-27b-3p; hsa-miR-192-5p
Annotations derived over miRTarBase (Gene Ontology)	posterior midgut development GO0007497	over-represented	5.10e-4	0.0259217	0.0259217	0.172131	3	hsa-miR-29a-3p; hsa-miR-27b-3p; hsa-miR-192-5p
Annotations derived over miRTarBase (Gene Ontology)	response to methotrexate GO0031427	over-represented	5.10e-4	0.0259217	0.0259217	0.172131	3	hsa-miR-503-5p; hsa-miR-192-5p; hsa-miR-93-3p
Annotations derived over miRTarBase (Gene Ontology)	valine-tRNA ligase activity GO0004832	over-represented	5.10e-4	0.0259217	0.0259217	0.172131	3	hsa-miR-296-3p; hsa-miR-331-3p; hsa-miR-93-3p
Annotations derived over miRTarBase (Gene Ontology)	valyl-tRNA aminoacylation GO0006438	over-represented	5.10e-4	0.0259217	0.0259217	0.172131	3	hsa-miR-296-3p; hsa-miR-331-3p; hsa-miR-93-3p
Annotations derived over miRTarBase (Gene Ontology)	excitatory postsynaptic potential GO0060079	over-represented	5.11e-4	0.0259217	0.0259217	7.43989	17	hsa-miR-1246; hsa-miR-29a-3p; hsa-miR-22-3p; hsa-miR-378a-3p; hsa-miR-483-3p; hsa-miR-296-3p; hsa-miR-378c; hsa-miR-369-3p; hsa-miR-377-3p; hsa-miR-192-5p; hsa-miR-6891-5p; hsa-miR-625-3p; hsa-miR-532-3p; hsa-miR-150-5p; hsa-miR-425-5p; hsa-miR-184; hsa-miR-1229-3p
Annotations derived over miRTarBase (Gene Ontology)	postsynapse GO0098794	over-represented	5.18e-4	0.026008	0.026008	12.0874	23	hsa-miR-122-5p; hsa-miR-130b-3p; hsa-miR-29a-3p; hsa-miR-497-5p; hsa-miR-450b-5p; hsa-miR-22-3p; hsa-miR-503-5p; hsa-miR-136-3p; hsa-miR-483-3p; hsa-miR-296-3p; hsa-miR-369-3p; hsa-miR-27b-3p; hsa-miR-361-5p; hsa-miR-192-5p; hsa-miR-342-3p; hsa-miR-101-3p; hsa-miR-6891-5p; hsa-miR-532-3p; hsa-miR-30e-3p; hsa-miR-331-3p; hsa-miR-150-5p; hsa-miR-4466; hsa-miR-1229-3p
Annotations derived over miRTarBase (Gene Ontology)	cellular zinc ion homeostasis GO0006882	over-represented	5.20e-4	0.026008	0.026008	4.74317	13	hsa-miR-122-5p; hsa-miR-140-3p; hsa-miR-503-5p; hsa-miR-296-3p; hsa-miR-103a-3p; hsa-miR-361-5p; hsa-miR-377-3p; hsa-miR-192-5p; hsa-miR-342-3p; hsa-miR-101-3p; hsa-miR-331-3p; hsa-miR-1229-3p; hsa-let-7c-3p
Annotations derived over miRTarBase (Gene Ontology)	cellular response to oxidative stress GO0034599	over-represented	5.23e-4	0.026008	0.026008	22.224	34	hsa-miR-122-5p; hsa-miR-130b-3p; hsa-miR-199a-3p; hsa-miR-199b-3p; hsa-miR-29a-3p; hsa-miR-140-3p; hsa-miR-497-5p; hsa-miR-22-3p; hsa-miR-378a-3p; hsa-miR-16-2-3p; hsa-miR-483-3p; hsa-miR-296-3p; hsa-miR-510-5p; hsa-miR-103a-3p; hsa-miR-376a-3p; hsa-miR-27b-3p; hsa-miR-145-3p; hsa-miR-361-5p; hsa-miR-339-3p; hsa-miR-377-3p; hsa-miR-192-5p; hsa-miR-342-3p; hsa-miR-101-3p; hsa-miR-6891-5p; hsa-miR-…
Annotations derived over miRTarBase (Gene Ontology)	spindle GO0005819	over-represented	5.23e-4	0.026008	0.026008	12.929	24	hsa-miR-1246; hsa-miR-122-5p; hsa-miR-130b-3p; hsa-miR-29a-3p; hsa-miR-497-5p; hsa-miR-22-3p; hsa-miR-378a-3p; hsa-miR-503-5p; hsa-miR-483-3p; hsa-miR-103a-3p; hsa-miR-376a-3p; hsa-miR-361-5p; hsa-miR-377-3p; hsa-miR-192-5p; hsa-miR-342-3p; hsa-miR-10b-3p; hsa-miR-101-3p; hsa-miR-6891-5p; hsa-miR-505-5p; hsa-miR-331-3p; hsa-miR-425-5p; hsa-miR-93-3p; hsa-miR-4466; hsa-miR-1229-3p
Annotations derived over miRTarBase (Gene Ontology)	negative regulation of apoptotic signaling pathway GO2001234	over-represented	5.25e-4	0.026008	0.026008	8.93169	19	hsa-miR-122-5p; hsa-miR-130b-3p; hsa-miR-29a-3p; hsa-miR-140-3p; hsa-miR-497-5p; hsa-miR-22-3p; hsa-miR-503-5p; hsa-miR-483-3p; hsa-miR-296-3p; hsa-miR-103a-3p; hsa-miR-27b-3p; hsa-miR-377-3p; hsa-miR-192-5p; hsa-miR-7704; hsa-miR-342-3p; hsa-miR-6891-5p; hsa-miR-625-3p; hsa-miR-331-3p; hsa-miR-184
Annotations derived over miRTarBase (Gene Ontology)	hepatocyte growth factor receptor signaling pathway GO0048012	over-represented	5.29e-4	0.0260711	0.0260711	4.13115	12	hsa-miR-122-5p; hsa-miR-130b-3p; hsa-miR-199a-3p; hsa-miR-136-3p; hsa-miR-483-3p; hsa-miR-510-5p; hsa-miR-369-3p; hsa-miR-361-5p; hsa-miR-377-3p; hsa-miR-101-3p; hsa-miR-30e-3p; hsa-miR-425-5p
Annotations derived over miRTarBase (Gene Ontology)	cellular response to epidermal growth factor stimulus GO0071364	over-represented	5.41e-4	0.0265533	0.0265533	13.8087	25	hsa-miR-122-5p; hsa-miR-130b-3p; hsa-miR-134-5p; hsa-miR-29a-3p; hsa-miR-497-5p; hsa-miR-22-3p; hsa-miR-378a-3p; hsa-miR-136-3p; hsa-miR-483-3p; hsa-miR-296-3p; hsa-miR-103a-3p; hsa-miR-369-3p; hsa-miR-376a-3p; hsa-miR-27b-3p; hsa-miR-145-3p; hsa-miR-361-5p; hsa-miR-192-5p; hsa-miR-101-3p; hsa-miR-532-3p; hsa-miR-505-5p; hsa-miR-30e-3p; hsa-miR-331-3p; hsa-miR-150-5p; hsa-miR-93-3p; hsa-miR-1229-…
Annotations derived over miRTarBase (Gene Ontology)	establishment of protein localization GO0045184	over-represented	5.44e-4	0.0265885	0.0265885	15.5683	27	hsa-miR-122-5p; hsa-miR-130b-3p; hsa-miR-199a-3p; hsa-miR-199b-3p; hsa-miR-29a-3p; hsa-miR-497-5p; hsa-miR-450b-5p; hsa-miR-22-3p; hsa-miR-378a-3p; hsa-miR-503-5p; hsa-miR-483-3p; hsa-miR-296-3p; hsa-miR-510-5p; hsa-miR-103a-3p; hsa-miR-27b-3p; hsa-miR-361-5p; hsa-miR-192-5p; hsa-miR-342-3p; hsa-miR-10b-3p; hsa-miR-101-3p; hsa-miR-6891-5p; hsa-miR-505-5p; hsa-miR-331-3p; hsa-miR-425-5p; hsa-miR-9…
Annotations derived over miRTarBase (Gene Ontology)	positive regulation of cellular metabolic process GO0031325	over-represented	5.47e-4	0.0266166	0.0266166	2.98361	10	hsa-miR-497-5p; hsa-miR-22-3p; hsa-miR-378a-3p; hsa-miR-378c; hsa-miR-27b-3p; hsa-miR-361-5p; hsa-miR-331-3p; hsa-miR-425-5p; hsa-miR-93-3p; hsa-miR-1229-3p
Annotations derived over miRTarBase (Gene Ontology)	positive regulation of mRNA polyadenylation GO1900365	over-represented	5.57e-4	0.0268561	0.0268561	1.95082	8	hsa-miR-29a-3p; hsa-miR-140-3p; hsa-miR-497-5p; hsa-miR-103a-3p; hsa-miR-27b-3p; hsa-miR-377-3p; hsa-miR-342-3p; hsa-miR-101-3p
Annotations derived over miRTarBase (Gene Ontology)	response to fluid shear stress GO0034405	over-represented	5.57e-4	0.0268561	0.0268561	1.95082	8	hsa-miR-22-3p; hsa-miR-378a-3p; hsa-miR-378c; hsa-miR-103a-3p; hsa-miR-192-5p; hsa-miR-625-3p; hsa-miR-184; hsa-let-7c-3p
Annotations derived over miRTarBase (Gene Ontology)	positive regulation of endothelial cell chemotaxis GO2001028	over-represented	5.62e-4	0.0269814	0.0269814	4.78142	13	hsa-miR-134-5p; hsa-miR-199a-3p; hsa-miR-199b-3p; hsa-miR-497-5p; hsa-miR-378a-3p; hsa-miR-503-5p; hsa-miR-378c; hsa-miR-103a-3p; hsa-miR-376a-3p; hsa-miR-27b-3p; hsa-miR-192-5p; hsa-miR-101-3p; hsa-miR-425-5p
Annotations derived over miRTarBase (Gene Ontology)	cellular response to X-ray GO0071481	over-represented	5.66e-4	0.0270442	0.0270442	5.43169	14	hsa-miR-497-5p; hsa-miR-503-5p; hsa-miR-16-2-3p; hsa-miR-103a-3p; hsa-miR-369-3p; hsa-miR-361-5p; hsa-miR-377-3p; hsa-miR-192-5p; hsa-miR-101-3p; hsa-miR-675-3p; hsa-miR-505-5p; hsa-miR-331-3p; hsa-miR-93-3p; hsa-let-7c-3p
Annotations derived over miRTarBase (Gene Ontology)	cell cycle G1S phase transition GO0044843	over-represented	5.72e-4	0.0271298	0.0271298	0.70765	5	hsa-miR-130b-3p; hsa-miR-29a-3p; hsa-miR-22-3p; hsa-miR-27b-3p; hsa-miR-10b-3p
Annotations derived over miRTarBase (Gene Ontology)	N-acylsphingosine amidohydrolase activity GO0017040	over-represented	5.81e-4	0.0271298	0.0271298	2.46721	9	hsa-miR-122-5p; hsa-miR-199a-3p; hsa-miR-199b-3p; hsa-miR-140-3p; hsa-miR-450b-5p; hsa-miR-27b-3p; hsa-miR-145-3p; hsa-miR-377-3p; hsa-miR-342-3p
Annotations derived over miRTarBase (Gene Ontology)	ceramide catabolic process GO0046514	over-represented	5.81e-4	0.0271298	0.0271298	2.46721	9	hsa-miR-122-5p; hsa-miR-199a-3p; hsa-miR-199b-3p; hsa-miR-140-3p; hsa-miR-450b-5p; hsa-miR-27b-3p; hsa-miR-145-3p; hsa-miR-377-3p; hsa-miR-342-3p
Annotations derived over miRTarBase (Gene Ontology)	negative regulation of extrinsic apoptotic signaling pathway in absence of ligand GO2001240	over-represented	5.83e-4	0.0271298	0.0271298	11.3607	22	hsa-miR-122-5p; hsa-miR-29a-3p; hsa-miR-140-3p; hsa-miR-497-5p; hsa-miR-450b-5p; hsa-miR-22-3p; hsa-miR-378a-3p; hsa-miR-503-5p; hsa-miR-483-3p; hsa-miR-296-3p; hsa-miR-378c; hsa-miR-103a-3p; hsa-miR-369-3p; hsa-miR-27b-3p; hsa-miR-361-5p; hsa-miR-339-3p; hsa-miR-192-5p; hsa-miR-101-3p; hsa-miR-625-3p; hsa-miR-320d; hsa-miR-331-3p; hsa-miR-184
Annotations derived over miRTarBase (Gene Ontology)	negative regulation of protein complex assembly GO0031333	over-represented	5.84e-4	0.0271298	0.0271298	9.77322	20	hsa-miR-1246; hsa-miR-29a-3p; hsa-miR-497-5p; hsa-miR-22-3p; hsa-miR-503-5p; hsa-miR-103a-3p; hsa-miR-369-3p; hsa-miR-376a-3p; hsa-miR-361-5p; hsa-miR-377-3p; hsa-miR-192-5p; hsa-miR-342-3p; hsa-miR-6891-5p; hsa-miR-320d; hsa-miR-505-5p; hsa-miR-150-5p; hsa-miR-425-5p; hsa-miR-93-3p; hsa-miR-184; hsa-let-7c-3p
Annotations derived over miRTarBase (Gene Ontology)	nitric-oxide synthase regulator activity GO0030235	over-represented	5.86e-4	0.0271298	0.0271298	6.12022	15	hsa-miR-122-5p; hsa-miR-130b-3p; hsa-miR-22-3p; hsa-miR-378a-3p; hsa-miR-296-3p; hsa-miR-378c; hsa-miR-27b-3p; hsa-miR-361-5p; hsa-miR-192-5p; hsa-miR-101-3p; hsa-miR-625-3p; hsa-miR-505-5p; hsa-miR-425-5p; hsa-miR-93-3p; hsa-miR-184
Annotations derived over miRTarBase (Gene Ontology)	positive regulation of protein metabolic process GO0051247	over-represented	5.86e-4	0.0271298	0.0271298	6.12022	15	hsa-miR-122-5p; hsa-miR-130b-3p; hsa-miR-29a-3p; hsa-miR-140-3p; hsa-miR-497-5p; hsa-miR-450b-5p; hsa-miR-503-5p; hsa-miR-296-3p; hsa-miR-103a-3p; hsa-miR-369-3p; hsa-miR-377-3p; hsa-miR-101-3p; hsa-miR-532-3p; hsa-miR-331-3p; hsa-let-7c-3p
Annotations derived over miRTarBase (Gene Ontology)	growth factor dependent regulation of skeletal muscle satellite cell proliferation GO0014843	over-represented	5.95e-4	0.0273418	0.0273418	1.96995	8	hsa-miR-199a-3p; hsa-miR-199b-3p; hsa-miR-497-5p; hsa-miR-503-5p; hsa-miR-103a-3p; hsa-miR-376a-3p; hsa-miR-192-5p; hsa-miR-101-3p
Annotations derived over miRTarBase (Gene Ontology)	positive regulation of cell fate specification GO0042660	over-represented	5.95e-4	0.0273418	0.0273418	1.96995	8	hsa-miR-199a-3p; hsa-miR-199b-3p; hsa-miR-497-5p; hsa-miR-503-5p; hsa-miR-103a-3p; hsa-miR-376a-3p; hsa-miR-192-5p; hsa-miR-101-3p
Annotations derived over miRTarBase (Gene Ontology)	positive regulation of axon extension involved in axon guidance GO0048842	over-represented	6.06e-4	0.0275736	0.0275736	3.02186	10	hsa-miR-134-5p; hsa-miR-199a-3p; hsa-miR-29a-3p; hsa-miR-497-5p; hsa-miR-378a-3p; hsa-miR-503-5p; hsa-miR-369-3p; hsa-miR-361-5p; hsa-miR-101-3p; hsa-miR-150-5p
Annotations derived over miRTarBase (Gene Ontology)	phosphatase binding GO0019902	over-represented	6.07e-4	0.0275736	0.0275736	15.6639	27	hsa-miR-122-5p; hsa-miR-130b-3p; hsa-miR-134-5p; hsa-miR-199a-3p; hsa-miR-29a-3p; hsa-miR-140-3p; hsa-miR-497-5p; hsa-miR-378a-3p; hsa-miR-503-5p; hsa-miR-296-3p; hsa-miR-510-5p; hsa-miR-103a-3p; hsa-miR-369-3p; hsa-miR-376a-3p; hsa-miR-27b-3p; hsa-miR-145-3p; hsa-miR-361-5p; hsa-miR-377-3p; hsa-miR-192-5p; hsa-miR-342-3p; hsa-miR-101-3p; hsa-miR-532-3p; hsa-miR-331-3p; hsa-miR-150-5p; hsa-miR-42…
Annotations derived over miRTarBase (Gene Ontology)	positive regulation of ubiquitin protein ligase activity GO1904668	over-represented	6.09e-4	0.0275736	0.0275736	8.28142	18	hsa-miR-130b-3p; hsa-miR-29a-3p; hsa-miR-140-3p; hsa-miR-22-3p; hsa-miR-16-2-3p; hsa-miR-296-3p; hsa-miR-510-5p; hsa-miR-103a-3p; hsa-miR-369-3p; hsa-miR-377-3p; hsa-miR-192-5p; hsa-miR-7704; hsa-miR-10b-3p; hsa-miR-6891-5p; hsa-miR-505-5p; hsa-miR-150-5p; hsa-miR-425-5p; hsa-miR-93-3p
Annotations derived over miRTarBase (Gene Ontology)	positive regulation of B cell differentiation GO0045579	over-represented	6.13e-4	0.0275736	0.0275736	1.51093	7	hsa-miR-140-3p; hsa-miR-22-3p; hsa-miR-625-3p; hsa-miR-331-3p; hsa-miR-150-5p; hsa-miR-425-5p; hsa-miR-1468-5p
Annotations derived over miRTarBase (Gene Ontology)	regulation of transforming growth factor beta receptor signaling pathway GO0017015	over-represented	6.13e-4	0.0275736	0.0275736	11.3989	22	hsa-miR-122-5p; hsa-miR-130b-3p; hsa-miR-199a-3p; hsa-miR-199b-3p; hsa-miR-497-5p; hsa-miR-450b-5p; hsa-miR-503-5p; hsa-miR-136-3p; hsa-miR-483-3p; hsa-miR-296-3p; hsa-miR-510-5p; hsa-miR-103a-3p; hsa-miR-376a-3p; hsa-miR-27b-3p; hsa-miR-145-3p; hsa-miR-361-5p; hsa-miR-192-5p; hsa-miR-101-3p; hsa-miR-6891-5p; hsa-miR-505-5p; hsa-miR-425-5p; hsa-miR-93-3p
Annotations derived over miRTarBase (Gene Ontology)	phospholipid metabolic process GO0006644	over-represented	6.16e-4	0.027598	0.027598	13.0628	24	hsa-miR-1246; hsa-miR-122-5p; hsa-miR-130b-3p; hsa-miR-29a-3p; hsa-miR-497-5p; hsa-miR-103a-3p; hsa-miR-369-3p; hsa-miR-27b-3p; hsa-miR-145-3p; hsa-miR-377-3p; hsa-miR-192-5p; hsa-miR-7704; hsa-miR-342-3p; hsa-miR-10b-3p; hsa-miR-101-3p; hsa-miR-6891-5p; hsa-miR-625-3p; hsa-miR-675-3p; hsa-miR-505-5p; hsa-miR-30e-3p; hsa-miR-331-3p; hsa-miR-150-5p; hsa-miR-425-5p; hsa-miR-184
Annotations derived over miRTarBase (Gene Ontology)	ciliary transition fiber GO0097539	over-represented	6.35e-4	0.0280761	0.0280761	1.98907	8	hsa-miR-122-5p; hsa-miR-130b-3p; hsa-miR-378a-3p; hsa-miR-103a-3p; hsa-miR-192-5p; hsa-miR-532-3p; hsa-miR-30e-3p; hsa-miR-93-3p
Annotations derived over miRTarBase (Gene Ontology)	phosphatidylinositol-4,5-bisphosphate 5-phosphatase activity GO0004439	over-represented	6.35e-4	0.0280761	0.0280761	1.98907	8	hsa-miR-497-5p; hsa-miR-450b-5p; hsa-miR-378a-3p; hsa-miR-503-5p; hsa-miR-103a-3p; hsa-miR-369-3p; hsa-miR-505-5p; hsa-miR-425-5p
Annotations derived over miRTarBase (Gene Ontology)	heart trabecula morphogenesis GO0061384	over-represented	6.37e-4	0.0280761	0.0280761	3.04098	10	hsa-miR-497-5p; hsa-miR-22-3p; hsa-miR-136-3p; hsa-miR-483-3p; hsa-miR-103a-3p; hsa-miR-27b-3p; hsa-miR-342-3p; hsa-miR-101-3p; hsa-miR-532-3p; hsa-miR-150-5p
Annotations derived over miRTarBase (Gene Ontology)	sphingosine biosynthetic process GO0046512	over-represented	6.37e-4	0.0280761	0.0280761	3.04098	10	hsa-miR-122-5p; hsa-miR-199a-3p; hsa-miR-199b-3p; hsa-miR-140-3p; hsa-miR-450b-5p; hsa-miR-27b-3p; hsa-miR-145-3p; hsa-miR-377-3p; hsa-miR-342-3p; hsa-miR-320d
Annotations derived over miRTarBase (Gene Ontology)	autophagosome GO0005776	over-represented	6.48e-4	0.0283551	0.0283551	15.7213	27	hsa-miR-122-5p; hsa-miR-130b-3p; hsa-miR-134-5p; hsa-miR-199a-3p; hsa-miR-199b-3p; hsa-miR-29a-3p; hsa-miR-497-5p; hsa-miR-22-3p; hsa-miR-503-5p; hsa-miR-483-3p; hsa-miR-103a-3p; hsa-miR-376a-3p; hsa-miR-27b-3p; hsa-miR-361-5p; hsa-miR-377-3p; hsa-miR-192-5p; hsa-miR-7704; hsa-miR-342-3p; hsa-miR-101-3p; hsa-miR-625-3p; hsa-miR-532-3p; hsa-miR-320d; hsa-miR-505-5p; hsa-miR-331-3p; hsa-miR-150-5p;…
Annotations derived over miRTarBase (Gene Ontology)	epithelial cell differentiation involved in mammary gland alveolus development GO0061030	over-represented	6.49e-4	0.0283551	0.0283551	0.726776	5	hsa-miR-199a-3p; hsa-miR-199b-3p; hsa-miR-378a-3p; hsa-miR-103a-3p; hsa-miR-192-5p
Annotations derived over miRTarBase (Gene Ontology)	positive regulation of cytokinesis GO0032467	over-represented	6.60e-4	0.0285429	0.0285429	11.4563	22	hsa-miR-122-5p; hsa-miR-130b-3p; hsa-miR-29a-3p; hsa-miR-140-3p; hsa-miR-497-5p; hsa-miR-503-5p; hsa-miR-483-3p; hsa-miR-296-3p; hsa-miR-510-5p; hsa-miR-103a-3p; hsa-miR-369-3p; hsa-miR-27b-3p; hsa-miR-192-5p; hsa-miR-342-3p; hsa-miR-101-3p; hsa-miR-6891-5p; hsa-miR-505-5p; hsa-miR-150-5p; hsa-miR-425-5p; hsa-miR-93-3p; hsa-miR-1229-3p; hsa-let-7c-3p
Annotations derived over miRTarBase (Gene Ontology)	type I transforming growth factor beta receptor binding GO0034713	over-represented	6.70e-4	0.0285429	0.0285429	6.19672	15	hsa-miR-122-5p; hsa-miR-130b-3p; hsa-miR-134-5p; hsa-miR-29a-3p; hsa-miR-497-5p; hsa-miR-503-5p; hsa-miR-510-5p; hsa-miR-103a-3p; hsa-miR-369-3p; hsa-miR-376a-3p; hsa-miR-27b-3p; hsa-miR-361-5p; hsa-miR-101-3p; hsa-miR-505-5p; hsa-miR-425-5p
Annotations derived over miRTarBase (Gene Ontology)	negative regulation of oxidative stress-induced intrinsic apoptotic signaling pathway GO1902176	over-represented	6.73e-4	0.0285429	0.0285429	7.61202	17	hsa-miR-199a-3p; hsa-miR-199b-3p; hsa-miR-22-3p; hsa-miR-378a-3p; hsa-miR-483-3p; hsa-miR-296-3p; hsa-miR-378c; hsa-miR-369-3p; hsa-miR-27b-3p; hsa-miR-145-3p; hsa-miR-377-3p; hsa-miR-192-5p; hsa-miR-342-3p; hsa-miR-625-3p; hsa-miR-331-3p; hsa-miR-425-5p; hsa-miR-184
Annotations derived over miRTarBase (Gene Ontology)	gene conversion GO0035822	over-represented	6.78e-4	0.0285429	0.0285429	2.0082	8	hsa-miR-497-5p; hsa-miR-503-5p; hsa-miR-16-2-3p; hsa-miR-103a-3p; hsa-miR-192-5p; hsa-miR-675-3p; hsa-miR-505-5p; hsa-miR-93-3p
Annotations derived over miRTarBase (Gene Ontology)	modulation by host of RNA binding by virus GO1990968	over-represented	6.78e-4	0.0285429	0.0285429	2.0082	8	hsa-miR-497-5p; hsa-miR-503-5p; hsa-miR-16-2-3p; hsa-miR-103a-3p; hsa-miR-192-5p; hsa-miR-675-3p; hsa-miR-505-5p; hsa-miR-93-3p
Annotations derived over miRTarBase (Gene Ontology)	modulation by host of viral RNA-binding transcription factor activity GO1990969	over-represented	6.78e-4	0.0285429	0.0285429	2.0082	8	hsa-miR-497-5p; hsa-miR-503-5p; hsa-miR-16-2-3p; hsa-miR-103a-3p; hsa-miR-192-5p; hsa-miR-675-3p; hsa-miR-505-5p; hsa-miR-93-3p
Annotations derived over miRTarBase (Gene Ontology)	regulation of DNA strand elongation GO0060382	over-represented	6.78e-4	0.0285429	0.0285429	2.0082	8	hsa-miR-497-5p; hsa-miR-503-5p; hsa-miR-16-2-3p; hsa-miR-103a-3p; hsa-miR-192-5p; hsa-miR-675-3p; hsa-miR-505-5p; hsa-miR-93-3p
Annotations derived over miRTarBase (Gene Ontology)	cellular stress response to acid chemical GO0097533	over-represented	6.80e-4	0.0285429	0.0285429	4.2459	12	hsa-miR-134-5p; hsa-miR-199a-3p; hsa-miR-29a-3p; hsa-miR-497-5p; hsa-miR-378a-3p; hsa-miR-503-5p; hsa-miR-369-3p; hsa-miR-361-5p; hsa-miR-377-3p; hsa-miR-101-3p; hsa-miR-532-3p; hsa-miR-150-5p
Annotations derived over miRTarBase (Gene Ontology)	N-terminal protein myristoylation GO0006499	over-represented	6.81e-4	0.0285429	0.0285429	1.10929	6	hsa-miR-497-5p; hsa-miR-503-5p; hsa-miR-376a-3p; hsa-miR-192-5p; hsa-miR-532-3p; hsa-miR-150-5p
Annotations derived over miRTarBase (Gene Ontology)	protein retention in Golgi apparatus GO0045053	over-represented	6.81e-4	0.0285429	0.0285429	1.10929	6	hsa-miR-134-5p; hsa-miR-450b-5p; hsa-miR-378a-3p; hsa-miR-192-5p; hsa-miR-320d; hsa-miR-1229-3p
Annotations derived over miRTarBase (Gene Ontology)	wound healing GO0042060	over-represented	6.84e-4	0.0285429	0.0285429	14.8798	26	hsa-miR-122-5p; hsa-miR-130b-3p; hsa-miR-134-5p; hsa-miR-199a-3p; hsa-miR-199b-3p; hsa-miR-29a-3p; hsa-miR-497-5p; hsa-miR-450b-5p; hsa-miR-22-3p; hsa-miR-378a-3p; hsa-miR-503-5p; hsa-miR-296-3p; hsa-miR-378c; hsa-miR-103a-3p; hsa-miR-376a-3p; hsa-miR-27b-3p; hsa-miR-145-3p; hsa-miR-377-3p; hsa-miR-192-5p; hsa-miR-101-3p; hsa-miR-532-3p; hsa-miR-30e-3p; hsa-miR-331-3p; hsa-miR-150-5p; hsa-miR-122…
Annotations derived over miRTarBase (Gene Ontology)	cyclin E1-CDK2 complex GO0097134	over-represented	6.89e-4	0.0285429	0.0285429	2.52459	9	hsa-miR-29a-3p; hsa-miR-497-5p; hsa-miR-503-5p; hsa-miR-103a-3p; hsa-miR-376a-3p; hsa-miR-361-5p; hsa-miR-192-5p; hsa-miR-532-3p; hsa-miR-150-5p
Annotations derived over miRTarBase (Gene Ontology)	retrograde axonal transport GO0008090	over-represented	6.89e-4	0.0285429	0.0285429	2.52459	9	hsa-miR-122-5p; hsa-miR-378a-3p; hsa-miR-483-3p; hsa-miR-103a-3p; hsa-miR-361-5p; hsa-miR-377-3p; hsa-miR-192-5p; hsa-miR-101-3p; hsa-miR-532-3p
Annotations derived over miRTarBase (Gene Ontology)	cyclin-dependent protein serinethreonine kinase activity GO0004693	over-represented	6.93e-4	0.0285429	0.0285429	11.4945	22	hsa-miR-122-5p; hsa-miR-130b-3p; hsa-miR-199a-3p; hsa-miR-29a-3p; hsa-miR-140-3p; hsa-miR-497-5p; hsa-miR-22-3p; hsa-miR-378a-3p; hsa-miR-503-5p; hsa-miR-483-3p; hsa-miR-296-3p; hsa-miR-103a-3p; hsa-miR-376a-3p; hsa-miR-27b-3p; hsa-miR-361-5p; hsa-miR-377-3p; hsa-miR-192-5p; hsa-miR-342-3p; hsa-miR-101-3p; hsa-miR-532-3p; hsa-miR-30e-3p; hsa-miR-150-5p
Annotations derived over miRTarBase (Gene Ontology)	response to UV-A GO0070141	over-represented	6.93e-4	0.0285429	0.0285429	6.21585	15	hsa-miR-122-5p; hsa-miR-29a-3p; hsa-miR-497-5p; hsa-miR-22-3p; hsa-miR-378a-3p; hsa-miR-503-5p; hsa-miR-378c; hsa-miR-369-3p; hsa-miR-27b-3p; hsa-miR-145-3p; hsa-miR-192-5p; hsa-miR-101-3p; hsa-miR-625-3p; hsa-miR-425-5p; hsa-miR-184
Annotations derived over miRTarBase (Gene Ontology)	ribonuclease III activity GO0004525	over-represented	7.04e-4	0.028744	0.028744	3.07923	10	hsa-miR-130b-3p; hsa-miR-29a-3p; hsa-miR-497-5p; hsa-miR-16-2-3p; hsa-miR-296-3p; hsa-miR-103a-3p; hsa-miR-192-5p; hsa-miR-101-3p; hsa-miR-30e-3p; hsa-miR-425-5p
Annotations derived over miRTarBase (Gene Ontology)	protein targeting to vacuole GO0006623	over-represented	7.08e-4	0.028744	0.028744	4.89617	13	hsa-miR-130b-3p; hsa-miR-378a-3p; hsa-miR-503-5p; hsa-miR-483-3p; hsa-miR-378c; hsa-miR-27b-3p; hsa-miR-377-3p; hsa-miR-192-5p; hsa-miR-320d; hsa-miR-505-5p; hsa-miR-30e-3p; hsa-miR-331-3p; hsa-miR-425-5p
Annotations derived over miRTarBase (Gene Ontology)	circadian rhythm GO0007623	over-represented	7.09e-4	0.028744	0.028744	17.6339	29	hsa-miR-1246; hsa-miR-122-5p; hsa-miR-130b-3p; hsa-miR-199a-3p; hsa-miR-199b-3p; hsa-miR-29a-3p; hsa-miR-140-3p; hsa-miR-450b-5p; hsa-miR-378a-3p; hsa-miR-16-2-3p; hsa-miR-483-3p; hsa-miR-296-3p; hsa-miR-510-5p; hsa-miR-103a-3p; hsa-miR-369-3p; hsa-miR-27b-3p; hsa-miR-377-3p; hsa-miR-192-5p; hsa-miR-342-3p; hsa-miR-10b-3p; hsa-miR-6891-5p; hsa-miR-532-3p; hsa-miR-505-5p; hsa-miR-30e-3p; hsa-miR-1…
Annotations derived over miRTarBase (Gene Ontology)	regulation of endodeoxyribonuclease activity GO0032071	over-represented	7.14e-4	0.028744	0.028744	1.54918	7	hsa-miR-134-5p; hsa-miR-22-3p; hsa-miR-296-3p; hsa-miR-192-5p; hsa-miR-6891-5p; hsa-miR-331-3p; hsa-miR-93-3p
Annotations derived over miRTarBase (Gene Ontology)	regulation of striated muscle tissue development GO0016202	over-represented	7.14e-4	0.028744	0.028744	1.54918	7	hsa-miR-122-5p; hsa-miR-130b-3p; hsa-miR-503-5p; hsa-miR-192-5p; hsa-miR-331-3p; hsa-miR-93-3p; hsa-let-7c-3p
Annotations derived over miRTarBase (Gene Ontology)	response to lipid GO0033993	over-represented	7.14e-4	0.028744	0.028744	7.65027	17	hsa-miR-130b-3p; hsa-miR-140-3p; hsa-miR-497-5p; hsa-miR-22-3p; hsa-miR-378a-3p; hsa-miR-16-2-3p; hsa-miR-483-3p; hsa-miR-27b-3p; hsa-miR-192-5p; hsa-miR-342-3p; hsa-miR-101-3p; hsa-miR-532-3p; hsa-miR-320d; hsa-miR-30e-3p; hsa-miR-331-3p; hsa-miR-425-5p; hsa-miR-93-3p
Annotations derived over miRTarBase (Gene Ontology)	branching morphogenesis of an epithelial tube GO0048754	over-represented	7.40e-4	0.029681	0.029681	6.2541	15	hsa-miR-122-5p; hsa-miR-134-5p; hsa-miR-199a-3p; hsa-miR-29a-3p; hsa-miR-497-5p; hsa-miR-378a-3p; hsa-miR-503-5p; hsa-miR-369-3p; hsa-miR-27b-3p; hsa-miR-361-5p; hsa-miR-377-3p; hsa-miR-192-5p; hsa-miR-101-3p; hsa-miR-150-5p; hsa-miR-425-5p
Annotations derived over miRTarBase (Gene Ontology)	integrin binding GO0005178	over-represented	7.63e-4	0.0304027	0.0304027	24.6913	36	hsa-miR-122-5p; hsa-miR-130b-3p; hsa-miR-134-5p; hsa-miR-199a-3p; hsa-miR-199b-3p; hsa-miR-29a-3p; hsa-miR-140-3p; hsa-miR-497-5p; hsa-miR-450b-5p; hsa-miR-22-3p; hsa-miR-378a-3p; hsa-miR-503-5p; hsa-miR-16-2-3p; hsa-miR-483-3p; hsa-miR-296-3p; hsa-miR-378c; hsa-miR-103a-3p; hsa-miR-369-3p; hsa-miR-376a-3p; hsa-miR-27b-3p; hsa-miR-145-3p; hsa-miR-339-3p; hsa-miR-377-3p; hsa-miR-192-5p; hsa-miR-34…
Annotations derived over miRTarBase (Gene Ontology)	chondroblast differentiation GO0060591	over-represented	7.70e-4	0.0304027	0.0304027	2.04645	8	hsa-miR-199a-3p; hsa-miR-199b-3p; hsa-miR-497-5p; hsa-miR-503-5p; hsa-miR-103a-3p; hsa-miR-376a-3p; hsa-miR-192-5p; hsa-miR-101-3p
Annotations derived over miRTarBase (Gene Ontology)	hydrogen peroxide catabolic process GO0042744	over-represented	7.70e-4	0.0304027	0.0304027	2.04645	8	hsa-miR-29a-3p; hsa-miR-510-5p; hsa-miR-377-3p; hsa-miR-192-5p; hsa-miR-342-3p; hsa-miR-532-3p; hsa-miR-505-5p; hsa-miR-1229-3p
Annotations derived over miRTarBase (Gene Ontology)	positive regulation of telomerase RNA reverse transcriptase activity GO1905663	over-represented	7.70e-4	0.0304027	0.0304027	1.56831	7	hsa-miR-140-3p; hsa-miR-497-5p; hsa-miR-103a-3p; hsa-miR-27b-3p; hsa-miR-361-5p; hsa-miR-1229-3p; hsa-let-7c-3p
Annotations derived over miRTarBase (Gene Ontology)	RNA phosphodiester bond hydrolysis, endonucleolytic GO0090502	over-represented	7.77e-4	0.0305709	0.0305709	3.11749	10	hsa-miR-130b-3p; hsa-miR-29a-3p; hsa-miR-497-5p; hsa-miR-136-3p; hsa-miR-296-3p; hsa-miR-103a-3p; hsa-miR-192-5p; hsa-miR-101-3p; hsa-miR-331-3p; hsa-miR-425-5p
Annotations derived over miRTarBase (Gene Ontology)	negative regulation of pathway-restricted SMAD protein phosphorylation GO0060394	over-represented	7.97e-4	0.0311405	0.0311405	3.71038	11	hsa-miR-134-5p; hsa-miR-29a-3p; hsa-miR-497-5p; hsa-miR-503-5p; hsa-miR-510-5p; hsa-miR-103a-3p; hsa-miR-369-3p; hsa-miR-376a-3p; hsa-miR-27b-3p; hsa-miR-1229-3p; hsa-let-7c-3p
Annotations derived over miRTarBase (Gene Ontology)	regulation of calcium ion transport GO0051924	over-represented	8.00e-4	0.0311405	0.0311405	4.3224	12	hsa-miR-122-5p; hsa-miR-29a-3p; hsa-miR-140-3p; hsa-miR-497-5p; hsa-miR-503-5p; hsa-miR-483-3p; hsa-miR-103a-3p; hsa-miR-192-5p; hsa-miR-342-3p; hsa-miR-532-3p; hsa-miR-331-3p; hsa-miR-184
Annotations derived over miRTarBase (Gene Ontology)	regulation of epithelial to mesenchymal transition GO0010717	over-represented	8.00e-4	0.0311405	0.0311405	4.3224	12	hsa-miR-29a-3p; hsa-miR-497-5p; hsa-miR-22-3p; hsa-miR-503-5p; hsa-miR-510-5p; hsa-miR-103a-3p; hsa-miR-376a-3p; hsa-miR-27b-3p; hsa-miR-342-3p; hsa-miR-101-3p; hsa-miR-93-3p; hsa-miR-1229-3p
Annotations derived over miRTarBase (Gene Ontology)	positive regulation of cellular protein metabolic process GO0032270	over-represented	8.08e-4	0.031322	0.031322	5.62295	14	hsa-miR-122-5p; hsa-miR-130b-3p; hsa-miR-29a-3p; hsa-miR-497-5p; hsa-miR-22-3p; hsa-miR-378a-3p; hsa-miR-378c; hsa-miR-103a-3p; hsa-miR-192-5p; hsa-miR-101-3p; hsa-miR-625-3p; hsa-miR-675-3p; hsa-miR-30e-3p; hsa-miR-184
Annotations derived over miRTarBase (Gene Ontology)	cellular response to nitric oxide GO0071732	over-represented	8.15e-4	0.0314514	0.0314514	3.13661	10	hsa-miR-29a-3p; hsa-miR-103a-3p; hsa-miR-376a-3p; hsa-miR-27b-3p; hsa-miR-361-5p; hsa-miR-339-3p; hsa-miR-532-3p; hsa-miR-150-5p; hsa-miR-93-3p; hsa-let-7c-3p
Annotations derived over miRTarBase (Gene Ontology)	positive regulation of DNA biosynthetic process GO2000573	over-represented	8.17e-4	0.0314514	0.0314514	6.31148	15	hsa-miR-134-5p; hsa-miR-199a-3p; hsa-miR-199b-3p; hsa-miR-29a-3p; hsa-miR-497-5p; hsa-miR-378a-3p; hsa-miR-503-5p; hsa-miR-16-2-3p; hsa-miR-378c; hsa-miR-103a-3p; hsa-miR-376a-3p; hsa-miR-192-5p; hsa-miR-101-3p; hsa-miR-30e-3p; hsa-miR-184
Annotations derived over miRTarBase (Gene Ontology)	endothelial cell chemotaxis GO0035767	over-represented	8.23e-4	0.031477	0.031477	4.97268	13	hsa-miR-134-5p; hsa-miR-199a-3p; hsa-miR-29a-3p; hsa-miR-497-5p; hsa-miR-378a-3p; hsa-miR-503-5p; hsa-miR-369-3p; hsa-miR-361-5p; hsa-miR-377-3p; hsa-miR-342-3p; hsa-miR-101-3p; hsa-miR-150-5p; hsa-miR-93-3p
Annotations derived over miRTarBase (Gene Ontology)	double-stranded RNA binding GO0003725	over-represented	8.27e-4	0.031477	0.031477	23.7158	35	hsa-miR-122-5p; hsa-miR-130b-3p; hsa-miR-134-5p; hsa-miR-29a-3p; hsa-miR-140-3p; hsa-miR-497-5p; hsa-miR-22-3p; hsa-miR-378a-3p; hsa-miR-503-5p; hsa-miR-16-2-3p; hsa-miR-483-3p; hsa-miR-296-3p; hsa-miR-510-5p; hsa-miR-103a-3p; hsa-miR-369-3p; hsa-miR-376a-3p; hsa-miR-27b-3p; hsa-miR-145-3p; hsa-miR-361-5p; hsa-miR-377-3p; hsa-miR-192-5p; hsa-miR-342-3p; hsa-miR-10b-3p; hsa-miR-101-3p; hsa-miR-532…
Annotations derived over miRTarBase (Gene Ontology)	response to laminar fluid shear stress GO0034616	over-represented	8.28e-4	0.031477	0.031477	1.58743	7	hsa-miR-134-5p; hsa-miR-497-5p; hsa-miR-503-5p; hsa-miR-510-5p; hsa-miR-103a-3p; hsa-miR-376a-3p; hsa-miR-27b-3p
Annotations derived over miRTarBase (Gene Ontology)	translation GO0006412	over-represented	8.29e-4	0.031477	0.031477	30.4481	41	hsa-miR-122-5p; hsa-miR-130b-3p; hsa-miR-134-5p; hsa-miR-29a-3p; hsa-miR-140-3p; hsa-miR-497-5p; hsa-miR-450b-5p; hsa-miR-22-3p; hsa-miR-378a-3p; hsa-miR-503-5p; hsa-miR-16-2-3p; hsa-miR-483-3p; hsa-miR-296-3p; hsa-miR-510-5p; hsa-miR-378c; hsa-miR-103a-3p; hsa-miR-369-3p; hsa-miR-376a-3p; hsa-miR-27b-3p; hsa-miR-145-3p; hsa-miR-361-5p; hsa-miR-339-3p; hsa-miR-377-3p; hsa-miR-192-5p; hsa-miR-342-…
Annotations derived over miRTarBase (Gene Ontology)	COPII-coated ER to Golgi transport vesicle GO0030134	over-represented	8.36e-4	0.0316288	0.0316288	15.9508	27	hsa-miR-130b-3p; hsa-miR-134-5p; hsa-miR-199a-3p; hsa-miR-199b-3p; hsa-miR-29a-3p; hsa-miR-140-3p; hsa-miR-22-3p; hsa-miR-378a-3p; hsa-miR-503-5p; hsa-miR-16-2-3p; hsa-miR-483-3p; hsa-miR-510-5p; hsa-miR-378c; hsa-miR-103a-3p; hsa-miR-27b-3p; hsa-miR-377-3p; hsa-miR-192-5p; hsa-miR-7704; hsa-miR-342-3p; hsa-miR-101-3p; hsa-miR-6891-5p; hsa-miR-532-3p; hsa-miR-30e-3p; hsa-miR-331-3p; hsa-miR-150-5…
Annotations derived over miRTarBase (Gene Ontology)	release of sequestered calcium ion into cytosol GO0051209	over-represented	8.44e-4	0.0317948	0.0317948	10.041	20	hsa-miR-130b-3p; hsa-miR-199a-3p; hsa-miR-199b-3p; hsa-miR-140-3p; hsa-miR-497-5p; hsa-miR-22-3p; hsa-miR-503-5p; hsa-miR-483-3p; hsa-miR-296-3p; hsa-miR-510-5p; hsa-miR-103a-3p; hsa-miR-369-3p; hsa-miR-376a-3p; hsa-miR-145-3p; hsa-miR-361-5p; hsa-miR-192-5p; hsa-miR-101-3p; hsa-miR-331-3p; hsa-miR-150-5p; hsa-miR-4466
Annotations derived over miRTarBase (Gene Ontology)	inositol phosphate biosynthetic process GO0032958	over-represented	8.70e-4	0.0326126	0.0326126	3.74863	11	hsa-miR-199a-3p; hsa-miR-199b-3p; hsa-miR-140-3p; hsa-miR-497-5p; hsa-miR-503-5p; hsa-miR-136-3p; hsa-miR-103a-3p; hsa-miR-376a-3p; hsa-miR-145-3p; hsa-miR-192-5p; hsa-miR-101-3p
Annotations derived over miRTarBase (Gene Ontology)	negative regulation of protein acetylation GO1901984	over-represented	8.71e-4	0.0326126	0.0326126	2.0847	8	hsa-miR-1246; hsa-miR-29a-3p; hsa-miR-22-3p; hsa-miR-369-3p; hsa-miR-377-3p; hsa-miR-192-5p; hsa-miR-331-3p; hsa-miR-425-5p
Annotations derived over miRTarBase (Gene Ontology)	positive regulation of ubiquitin-dependent protein catabolic process GO2000060	over-represented	8.86e-4	0.032987	0.032987	5.01093	13	hsa-miR-130b-3p; hsa-miR-29a-3p; hsa-miR-497-5p; hsa-miR-22-3p; hsa-miR-503-5p; hsa-miR-296-3p; hsa-miR-103a-3p; hsa-miR-27b-3p; hsa-miR-361-5p; hsa-miR-377-3p; hsa-miR-101-3p; hsa-miR-425-5p; hsa-miR-93-3p
Annotations derived over miRTarBase (Gene Ontology)	establishment of protein localization to mitochondrion GO0072655	over-represented	8.91e-4	0.032987	0.032987	1.60656	7	hsa-miR-22-3p; hsa-miR-378a-3p; hsa-miR-378c; hsa-miR-27b-3p; hsa-miR-192-5p; hsa-miR-625-3p; hsa-miR-184
Annotations derived over miRTarBase (Gene Ontology)	maintenance of protein location in mitochondrion GO0072656	over-represented	8.91e-4	0.032987	0.032987	1.60656	7	hsa-miR-22-3p; hsa-miR-378a-3p; hsa-miR-378c; hsa-miR-27b-3p; hsa-miR-192-5p; hsa-miR-625-3p; hsa-miR-184
Annotations derived over miRTarBase (Gene Ontology)	intracellular estrogen receptor signaling pathway GO0030520	over-represented	9.30e-4	0.0340842	0.0340842	7.09563	16	hsa-miR-130b-3p; hsa-miR-140-3p; hsa-miR-450b-5p; hsa-miR-22-3p; hsa-miR-378a-3p; hsa-miR-296-3p; hsa-miR-378c; hsa-miR-27b-3p; hsa-miR-377-3p; hsa-miR-192-5p; hsa-miR-101-3p; hsa-miR-6891-5p; hsa-miR-320d; hsa-miR-331-3p; hsa-miR-150-5p; hsa-miR-1229-3p
Annotations derived over miRTarBase (Gene Ontology)	angiogenesis GO0001525	over-represented	9.36e-4	0.0340842	0.0340842	24.9016	36	hsa-miR-1246; hsa-miR-122-5p; hsa-miR-130b-3p; hsa-miR-134-5p; hsa-miR-199a-3p; hsa-miR-29a-3p; hsa-miR-140-3p; hsa-miR-497-5p; hsa-miR-450b-5p; hsa-miR-22-3p; hsa-miR-378a-3p; hsa-miR-503-5p; hsa-miR-16-2-3p; hsa-miR-483-3p; hsa-miR-296-3p; hsa-miR-378c; hsa-miR-103a-3p; hsa-miR-369-3p; hsa-miR-376a-3p; hsa-miR-27b-3p; hsa-miR-361-5p; hsa-miR-339-3p; hsa-miR-377-3p; hsa-miR-192-5p; hsa-miR-342-3…
Annotations derived over miRTarBase (Gene Ontology)	negative regulation of microtubule polymerization GO0031115	over-represented	9.48e-4	0.0340842	0.0340842	3.78689	11	hsa-miR-1246; hsa-miR-122-5p; hsa-miR-27b-3p; hsa-miR-192-5p; hsa-miR-7704; hsa-miR-101-3p; hsa-miR-532-3p; hsa-miR-30e-3p; hsa-miR-150-5p; hsa-miR-425-5p; hsa-miR-93-3p
Annotations derived over miRTarBase (Gene Ontology)	positive regulation of T-helper cell differentiation GO0045624	over-represented	9.48e-4	0.0340842	0.0340842	0.459016	4	hsa-miR-503-5p; hsa-miR-103a-3p; hsa-miR-192-5p; hsa-miR-150-5p
Annotations derived over miRTarBase (Gene Ontology)	regulation of transcription from RNA polymerase II promoter in response to arsenic-containing substance GO0061394	over-represented	9.48e-4	0.0340842	0.0340842	0.459016	4	hsa-miR-377-3p; hsa-miR-505-5p; hsa-miR-30e-3p; hsa-miR-331-3p
Annotations derived over miRTarBase (Gene Ontology)	ubiquitin-ubiquitin ligase activity GO0034450	over-represented	9.48e-4	0.0340842	0.0340842	3.78689	11	hsa-miR-122-5p; hsa-miR-29a-3p; hsa-miR-140-3p; hsa-miR-22-3p; hsa-miR-296-3p; hsa-miR-337-5p; hsa-miR-27b-3p; hsa-miR-377-3p; hsa-miR-192-5p; hsa-miR-331-3p; hsa-miR-150-5p
Annotations derived over miRTarBase (Gene Ontology)	adenylate cyclase-activating dopamine receptor signaling pathway GO0007191	over-represented	9.53e-4	0.0340842	0.0340842	2.63934	9	hsa-miR-199a-3p; hsa-miR-199b-3p; hsa-miR-497-5p; hsa-miR-103a-3p; hsa-miR-376a-3p; hsa-miR-101-3p; hsa-miR-532-3p; hsa-miR-30e-3p; hsa-miR-331-3p
Annotations derived over miRTarBase (Gene Ontology)	dolichyl-diphosphooligosaccharide-protein glycotransferase activity GO0004579	over-represented	9.53e-4	0.0340842	0.0340842	2.63934	9	hsa-miR-122-5p; hsa-miR-130b-3p; hsa-miR-22-3p; hsa-miR-103a-3p; hsa-miR-377-3p; hsa-miR-192-5p; hsa-miR-532-3p; hsa-miR-150-5p; hsa-miR-1229-3p
Annotations derived over miRTarBase (Gene Ontology)	oligosaccharyltransferase complex GO0008250	over-represented	9.53e-4	0.0340842	0.0340842	2.63934	9	hsa-miR-122-5p; hsa-miR-130b-3p; hsa-miR-22-3p; hsa-miR-103a-3p; hsa-miR-377-3p; hsa-miR-192-5p; hsa-miR-532-3p; hsa-miR-150-5p; hsa-miR-1229-3p
Annotations derived over miRTarBase (Gene Ontology)	establishment of cell polarity GO0030010	over-represented	9.56e-4	0.0340842	0.0340842	9.35246	19	hsa-miR-1246; hsa-miR-122-5p; hsa-miR-130b-3p; hsa-miR-199a-3p; hsa-miR-29a-3p; hsa-miR-450b-5p; hsa-miR-22-3p; hsa-miR-378a-3p; hsa-miR-483-3p; hsa-miR-296-3p; hsa-miR-369-3p; hsa-miR-361-5p; hsa-miR-377-3p; hsa-miR-192-5p; hsa-miR-101-3p; hsa-miR-505-5p; hsa-miR-150-5p; hsa-miR-425-5p; hsa-miR-93-3p
Annotations derived over miRTarBase (Gene Ontology)	pyruvate dehydrogenase acetyl-transferring kinase activity GO0004740	over-represented	9.57e-4	0.0340842	0.0340842	1.62568	7	hsa-miR-122-5p; hsa-miR-510-5p; hsa-miR-103a-3p; hsa-miR-369-3p; hsa-miR-27b-3p; hsa-miR-377-3p; hsa-miR-101-3p
Annotations derived over miRTarBase (Gene Ontology)	adenylate cyclase activator activity GO0010856	over-represented	9.59e-4	0.0340842	0.0340842	5.71858	14	hsa-miR-1246; hsa-miR-122-5p; hsa-miR-130b-3p; hsa-miR-199a-3p; hsa-miR-199b-3p; hsa-miR-29a-3p; hsa-miR-450b-5p; hsa-miR-510-5p; hsa-miR-369-3p; hsa-miR-376a-3p; hsa-miR-27b-3p; hsa-miR-532-3p; hsa-miR-331-3p; hsa-let-7c-3p
Annotations derived over miRTarBase (Gene Ontology)	low-density lipoprotein particle receptor biosynthetic process GO0045713	over-represented	9.74e-4	0.0343055	0.0343055	0.210383	3	hsa-miR-130b-3p; hsa-miR-27b-3p; hsa-miR-192-5p
Annotations derived over miRTarBase (Gene Ontology)	prostaglandin receptor activity GO0004955	over-represented	9.74e-4	0.0343055	0.0343055	0.210383	3	hsa-miR-130b-3p; hsa-miR-27b-3p; hsa-miR-192-5p
Annotations derived over miRTarBase (Gene Ontology)	regulation of cholesterol transporter activity GO0060694	over-represented	9.74e-4	0.0343055	0.0343055	0.210383	3	hsa-miR-130b-3p; hsa-miR-27b-3p; hsa-miR-192-5p
Annotations derived over miRTarBase (Gene Ontology)	aspartic-type endopeptidase inhibitor activity GO0019828	over-represented	9.84e-4	0.0344491	0.0344491	2.12295	8	hsa-miR-130b-3p; hsa-miR-483-3p; hsa-miR-296-3p; hsa-miR-377-3p; hsa-miR-192-5p; hsa-miR-342-3p; hsa-miR-331-3p; hsa-miR-1229-3p
Annotations derived over miRTarBase (Gene Ontology)	peptidyl-serine autophosphorylation GO0036289	over-represented	9.86e-4	0.0344491	0.0344491	3.21311	10	hsa-miR-1246; hsa-miR-296-3p; hsa-miR-103a-3p; hsa-miR-27b-3p; hsa-miR-377-3p; hsa-miR-192-5p; hsa-miR-101-3p; hsa-miR-6891-5p; hsa-miR-30e-3p; hsa-miR-331-3p
Annotations derived over miRTarBase (Gene Ontology)	activating transcription factor binding GO0033613	over-represented	9.88e-4	0.0344491	0.0344491	16.1038	27	hsa-miR-122-5p; hsa-miR-130b-3p; hsa-miR-134-5p; hsa-miR-199a-3p; hsa-miR-29a-3p; hsa-miR-497-5p; hsa-miR-22-3p; hsa-miR-378a-3p; hsa-miR-503-5p; hsa-miR-16-2-3p; hsa-miR-296-3p; hsa-miR-103a-3p; hsa-miR-27b-3p; hsa-miR-361-5p; hsa-miR-377-3p; hsa-miR-192-5p; hsa-miR-7704; hsa-miR-101-3p; hsa-miR-6891-5p; hsa-miR-505-5p; hsa-miR-30e-3p; hsa-miR-331-3p; hsa-miR-150-5p; hsa-miR-425-5p; hsa-miR-93-3…
Annotations derived over miRTarBase (Gene Ontology)	protein tyrosine kinase activity GO0004713	over-represented	0.0010024	0.034686	0.034686	22.8743	34	hsa-miR-1246; hsa-miR-122-5p; hsa-miR-130b-3p; hsa-miR-134-5p; hsa-miR-199a-3p; hsa-miR-29a-3p; hsa-miR-140-3p; hsa-miR-497-5p; hsa-miR-450b-5p; hsa-miR-22-3p; hsa-miR-378a-3p; hsa-miR-503-5p; hsa-miR-16-2-3p; hsa-miR-296-3p; hsa-miR-378c; hsa-miR-103a-3p; hsa-miR-376a-3p; hsa-miR-27b-3p; hsa-miR-145-3p; hsa-miR-377-3p; hsa-miR-192-5p; hsa-miR-342-3p; hsa-miR-10b-3p; hsa-miR-101-3p; hsa-miR-6891-…
Annotations derived over miRTarBase (Gene Ontology)	ErbB-3 class receptor binding GO0043125	over-represented	0.0010046	0.034686	0.034686	2.65847	9	hsa-miR-130b-3p; hsa-miR-134-5p; hsa-miR-29a-3p; hsa-miR-497-5p; hsa-miR-22-3p; hsa-miR-503-5p; hsa-miR-103a-3p; hsa-miR-376a-3p; hsa-miR-331-3p
Annotations derived over miRTarBase (Gene Ontology)	extrinsic component of cytoplasmic side of plasma membrane GO0031234	over-represented	1.00e-3	0.034686	0.034686	17.959	29	hsa-miR-122-5p; hsa-miR-130b-3p; hsa-miR-134-5p; hsa-miR-199a-3p; hsa-miR-29a-3p; hsa-miR-140-3p; hsa-miR-497-5p; hsa-miR-450b-5p; hsa-miR-22-3p; hsa-miR-378a-3p; hsa-miR-16-2-3p; hsa-miR-136-3p; hsa-miR-483-3p; hsa-miR-296-3p; hsa-miR-378c; hsa-miR-103a-3p; hsa-miR-376a-3p; hsa-miR-377-3p; hsa-miR-192-5p; hsa-miR-342-3p; hsa-miR-10b-3p; hsa-miR-101-3p; hsa-miR-532-3p; hsa-miR-675-3p; hsa-miR-30e…
Annotations derived over miRTarBase (Gene Ontology)	SMAD protein complex assembly GO0007183	over-represented	0.0010238	0.035172	0.035172	5.08743	13	hsa-miR-122-5p; hsa-miR-130b-3p; hsa-miR-497-5p; hsa-miR-503-5p; hsa-miR-483-3p; hsa-miR-103a-3p; hsa-miR-369-3p; hsa-miR-27b-3p; hsa-miR-145-3p; hsa-miR-361-5p; hsa-miR-675-3p; hsa-miR-505-5p; hsa-miR-425-5p
Annotations derived over miRTarBase (Gene Ontology)	response to estradiol GO0032355	over-represented	0.0010253	0.035172	0.035172	5.75683	14	hsa-miR-122-5p; hsa-miR-130b-3p; hsa-miR-134-5p; hsa-miR-450b-5p; hsa-miR-22-3p; hsa-miR-192-5p; hsa-miR-342-3p; hsa-miR-101-3p; hsa-miR-6891-5p; hsa-miR-532-3p; hsa-miR-331-3p; hsa-miR-150-5p; hsa-miR-93-3p; hsa-miR-1229-3p
Annotations derived over miRTarBase (Gene Ontology)	negative regulation of gene expression, epigenetic GO0045814	over-represented	0.0010297	0.0352118	0.0352118	16.1421	27	hsa-miR-130b-3p; hsa-miR-199a-3p; hsa-miR-199b-3p; hsa-miR-29a-3p; hsa-miR-140-3p; hsa-miR-497-5p; hsa-miR-22-3p; hsa-miR-378a-3p; hsa-miR-503-5p; hsa-miR-16-2-3p; hsa-miR-136-3p; hsa-miR-483-3p; hsa-miR-296-3p; hsa-miR-103a-3p; hsa-miR-369-3p; hsa-miR-27b-3p; hsa-miR-377-3p; hsa-miR-192-5p; hsa-miR-342-3p; hsa-miR-101-3p; hsa-miR-532-3p; hsa-miR-30e-3p; hsa-miR-331-3p; hsa-miR-150-5p; hsa-miR-42…
Annotations derived over miRTarBase (Gene Ontology)	FFAT motif binding GO0033149	over-represented	0.0010385	0.0352198	0.0352198	0.803279	5	hsa-miR-22-3p; hsa-miR-377-3p; hsa-miR-342-3p; hsa-miR-101-3p; hsa-miR-331-3p
Annotations derived over miRTarBase (Gene Ontology)	positive regulation of neuron apoptotic process GO0043525	over-represented	0.0010417	0.0352198	0.0352198	7.89891	17	hsa-miR-122-5p; hsa-miR-130b-3p; hsa-miR-29a-3p; hsa-miR-497-5p; hsa-miR-378a-3p; hsa-miR-503-5p; hsa-miR-296-3p; hsa-miR-378c; hsa-miR-103a-3p; hsa-miR-27b-3p; hsa-miR-192-5p; hsa-miR-342-3p; hsa-miR-10b-3p; hsa-miR-101-3p; hsa-miR-532-3p; hsa-miR-30e-3p; hsa-miR-331-3p
Annotations derived over miRTarBase (Gene Ontology)	phosphatidylinositol-3,4,5-trisphosphate binding GO0005547	over-represented	0.0010501	0.0352198	0.0352198	12.6612	23	hsa-miR-122-5p; hsa-miR-130b-3p; hsa-miR-140-3p; hsa-miR-497-5p; hsa-miR-450b-5p; hsa-miR-22-3p; hsa-miR-378a-3p; hsa-miR-136-3p; hsa-miR-483-3p; hsa-miR-378c; hsa-miR-103a-3p; hsa-miR-376a-3p; hsa-miR-27b-3p; hsa-miR-145-3p; hsa-miR-377-3p; hsa-miR-192-5p; hsa-miR-101-3p; hsa-miR-625-3p; hsa-miR-150-5p; hsa-miR-425-5p; hsa-miR-93-3p; hsa-miR-184; hsa-let-7c-3p
Annotations derived over miRTarBase (Gene Ontology)	response to amino acid GO0043200	over-represented	0.0010582	0.0352198	0.0352198	2.6776	9	hsa-miR-199a-3p; hsa-miR-29a-3p; hsa-miR-497-5p; hsa-miR-103a-3p; hsa-miR-377-3p; hsa-miR-342-3p; hsa-miR-101-3p; hsa-miR-532-3p; hsa-miR-150-5p
Annotations derived over miRTarBase (Gene Ontology)	cellular response to insulin stimulus GO0032869	over-represented	0.0010598	0.0352198	0.0352198	22.9317	34	hsa-miR-122-5p; hsa-miR-130b-3p; hsa-miR-199a-3p; hsa-miR-199b-3p; hsa-miR-29a-3p; hsa-miR-140-3p; hsa-miR-497-5p; hsa-miR-450b-5p; hsa-miR-22-3p; hsa-miR-378a-3p; hsa-miR-503-5p; hsa-miR-483-3p; hsa-miR-296-3p; hsa-miR-378c; hsa-miR-103a-3p; hsa-miR-369-3p; hsa-miR-376a-3p; hsa-miR-27b-3p; hsa-miR-361-5p; hsa-miR-339-3p; hsa-miR-192-5p; hsa-miR-342-3p; hsa-miR-101-3p; hsa-miR-625-3p; hsa-miR-532…
Annotations derived over miRTarBase (Gene Ontology)	negative regulation of anion channel activity GO0010360	over-represented	0.0010622	0.0352198	0.0352198	0.057377	2	hsa-miR-130b-3p; hsa-miR-103a-3p
Annotations derived over miRTarBase (Gene Ontology)	substrate-dependent cell migration, cell attachment to substrate GO0006931	over-represented	0.0010622	0.0352198	0.0352198	0.057377	2	hsa-miR-503-5p; hsa-miR-192-5p
Annotations derived over miRTarBase (Gene Ontology)	thromboxane A2 receptor binding GO0031870	over-represented	0.0010622	0.0352198	0.0352198	0.057377	2	hsa-miR-192-5p; hsa-miR-1229-3p
Annotations derived over miRTarBase (Gene Ontology)	trypsinogen activation GO0032023	over-represented	0.0010622	0.0352198	0.0352198	0.057377	2	hsa-miR-503-5p; hsa-miR-192-5p
Annotations derived over miRTarBase (Gene Ontology)	hair cell differentiation GO0035315	over-represented	0.0010629	0.0352198	0.0352198	1.20492	6	hsa-miR-369-3p; hsa-miR-377-3p; hsa-miR-192-5p; hsa-miR-101-3p; hsa-miR-532-3p; hsa-miR-331-3p
Annotations derived over miRTarBase (Gene Ontology)	negative regulation of Notch signaling pathway GO0045746	over-represented	0.0010741	0.0353252	0.0353252	12.6803	23	hsa-miR-122-5p; hsa-miR-130b-3p; hsa-miR-134-5p; hsa-miR-497-5p; hsa-miR-22-3p; hsa-miR-378a-3p; hsa-miR-503-5p; hsa-miR-136-3p; hsa-miR-296-3p; hsa-miR-378c; hsa-miR-103a-3p; hsa-miR-27b-3p; hsa-miR-361-5p; hsa-miR-192-5p; hsa-miR-101-3p; hsa-miR-625-3p; hsa-miR-505-5p; hsa-miR-30e-3p; hsa-miR-331-3p; hsa-miR-150-5p; hsa-miR-93-3p; hsa-miR-184; hsa-let-7c-3p
Annotations derived over miRTarBase (Gene Ontology)	maintenance of cell polarity GO0030011	over-represented	0.0010757	0.0353252	0.0353252	3.84426	11	hsa-miR-1246; hsa-miR-122-5p; hsa-miR-130b-3p; hsa-miR-29a-3p; hsa-miR-140-3p; hsa-miR-103a-3p; hsa-miR-369-3p; hsa-miR-377-3p; hsa-miR-192-5p; hsa-miR-331-3p; hsa-miR-425-5p
Annotations derived over miRTarBase (Gene Ontology)	positive regulation of autophagy GO0010508	over-represented	0.001076	0.0353252	0.0353252	17.0984	28	hsa-miR-1246; hsa-miR-122-5p; hsa-miR-130b-3p; hsa-miR-134-5p; hsa-miR-199a-3p; hsa-miR-29a-3p; hsa-miR-140-3p; hsa-miR-497-5p; hsa-miR-450b-5p; hsa-miR-22-3p; hsa-miR-16-2-3p; hsa-miR-103a-3p; hsa-miR-369-3p; hsa-miR-376a-3p; hsa-miR-27b-3p; hsa-miR-145-3p; hsa-miR-339-3p; hsa-miR-377-3p; hsa-miR-192-5p; hsa-miR-342-3p; hsa-miR-101-3p; hsa-miR-320d; hsa-miR-675-3p; hsa-miR-331-3p; hsa-miR-150-5p…
Annotations derived over miRTarBase (Gene Ontology)	RNA polymerase III type 1 promoter DNA binding GO0001030	over-represented	0.0011122	0.036183	0.036183	0.478142	4	hsa-miR-199a-3p; hsa-miR-497-5p; hsa-miR-27b-3p; hsa-miR-101-3p
Annotations derived over miRTarBase (Gene Ontology)	RNA polymerase III type 2 promoter DNA binding GO0001031	over-represented	0.0011122	0.036183	0.036183	0.478142	4	hsa-miR-199a-3p; hsa-miR-497-5p; hsa-miR-27b-3p; hsa-miR-101-3p
Annotations derived over miRTarBase (Gene Ontology)	RNA polymerase III type 3 promoter DNA binding GO0001032	over-represented	0.0011122	0.036183	0.036183	0.478142	4	hsa-miR-199a-3p; hsa-miR-497-5p; hsa-miR-27b-3p; hsa-miR-101-3p
Annotations derived over miRTarBase (Gene Ontology)	negative regulation of sodium ion transport GO0010766	over-represented	0.0011214	0.0363126	0.0363126	3.86339	11	hsa-miR-130b-3p; hsa-miR-199a-3p; hsa-miR-199b-3p; hsa-miR-497-5p; hsa-miR-378a-3p; hsa-miR-503-5p; hsa-miR-27b-3p; hsa-miR-192-5p; hsa-miR-101-3p; hsa-miR-331-3p; hsa-miR-93-3p
Annotations derived over miRTarBase (Gene Ontology)	negative regulation of macroautophagy GO0016242	over-represented	0.001123	0.0363126	0.0363126	6.50273	15	hsa-miR-122-5p; hsa-miR-130b-3p; hsa-miR-199a-3p; hsa-miR-497-5p; hsa-miR-22-3p; hsa-miR-378a-3p; hsa-miR-378c; hsa-miR-27b-3p; hsa-miR-192-5p; hsa-miR-101-3p; hsa-miR-625-3p; hsa-miR-532-3p; hsa-miR-30e-3p; hsa-miR-150-5p; hsa-miR-184
Annotations derived over miRTarBase (Gene Ontology)	positive regulation of cell differentiation GO0045597	over-represented	0.0011427	0.0368161	0.0368161	11.8962	22	hsa-miR-122-5p; hsa-miR-199a-3p; hsa-miR-29a-3p; hsa-miR-140-3p; hsa-miR-450b-5p; hsa-miR-22-3p; hsa-miR-503-5p; hsa-miR-16-2-3p; hsa-miR-483-3p; hsa-miR-296-3p; hsa-miR-510-5p; hsa-miR-361-5p; hsa-miR-342-3p; hsa-miR-101-3p; hsa-miR-6891-5p; hsa-miR-320d; hsa-miR-675-3p; hsa-miR-505-5p; hsa-miR-30e-3p; hsa-miR-331-3p; hsa-miR-93-3p; hsa-miR-1229-3p
Annotations derived over miRTarBase (Gene Ontology)	MLL34 complex GO0044666	over-represented	0.0011454	0.0368161	0.0368161	7.22951	16	hsa-miR-122-5p; hsa-miR-130b-3p; hsa-miR-134-5p; hsa-miR-29a-3p; hsa-miR-497-5p; hsa-miR-296-3p; hsa-miR-103a-3p; hsa-miR-27b-3p; hsa-miR-7704; hsa-miR-342-3p; hsa-miR-101-3p; hsa-miR-505-5p; hsa-miR-331-3p; hsa-miR-93-3p; hsa-miR-4466; hsa-miR-1229-3p
Annotations derived over miRTarBase (Gene Ontology)	Cul3-RING ubiquitin ligase complex GO0031463	over-represented	0.0011558	0.0370369	0.0370369	19.0492	30	hsa-miR-122-5p; hsa-miR-130b-3p; hsa-miR-134-5p; hsa-miR-29a-3p; hsa-miR-497-5p; hsa-miR-22-3p; hsa-miR-378a-3p; hsa-miR-503-5p; hsa-miR-16-2-3p; hsa-miR-296-3p; hsa-miR-510-5p; hsa-miR-103a-3p; hsa-miR-369-3p; hsa-miR-361-5p; hsa-miR-339-3p; hsa-miR-377-3p; hsa-miR-192-5p; hsa-miR-342-3p; hsa-miR-10b-3p; hsa-miR-101-3p; hsa-miR-6891-5p; hsa-miR-532-3p; hsa-miR-320d; hsa-miR-675-3p; hsa-miR-505-5…
Annotations derived over miRTarBase (Gene Ontology)	positive regulation of ion transmembrane transporter activity GO0032414	over-represented	0.0011687	0.0372264	0.0372264	3.88251	11	hsa-miR-130b-3p; hsa-miR-199a-3p; hsa-miR-199b-3p; hsa-miR-497-5p; hsa-miR-378a-3p; hsa-miR-503-5p; hsa-miR-27b-3p; hsa-miR-192-5p; hsa-miR-101-3p; hsa-miR-331-3p; hsa-miR-93-3p
Annotations derived over miRTarBase (Gene Ontology)	regulation of insulin receptor signaling pathway GO0046626	over-represented	0.0011687	0.0372264	0.0372264	3.88251	11	hsa-miR-122-5p; hsa-miR-497-5p; hsa-miR-503-5p; hsa-miR-16-2-3p; hsa-miR-296-3p; hsa-miR-103a-3p; hsa-miR-192-5p; hsa-miR-675-3p; hsa-miR-505-5p; hsa-miR-93-3p; hsa-miR-1229-3p
Annotations derived over miRTarBase (Gene Ontology)	cell aging GO0007569	over-represented	0.0011795	0.0373506	0.0373506	7.24863	16	hsa-miR-122-5p; hsa-miR-134-5p; hsa-miR-29a-3p; hsa-miR-450b-5p; hsa-miR-22-3p; hsa-miR-378a-3p; hsa-miR-296-3p; hsa-miR-377-3p; hsa-miR-192-5p; hsa-miR-101-3p; hsa-miR-6891-5p; hsa-miR-505-5p; hsa-miR-30e-3p; hsa-miR-331-3p; hsa-miR-150-5p; hsa-miR-93-3p
Annotations derived over miRTarBase (Gene Ontology)	protein serinethreoninetyrosine kinase activity GO0004712	over-represented	0.0011795	0.0373506	0.0373506	7.24863	16	hsa-miR-29a-3p; hsa-miR-497-5p; hsa-miR-22-3p; hsa-miR-378a-3p; hsa-miR-296-3p; hsa-miR-378c; hsa-miR-103a-3p; hsa-miR-376a-3p; hsa-miR-361-5p; hsa-miR-192-5p; hsa-miR-101-3p; hsa-miR-625-3p; hsa-miR-320d; hsa-miR-331-3p; hsa-miR-93-3p; hsa-miR-184
Annotations derived over miRTarBase (Gene Ontology)	integrin-mediated signaling pathway GO0007229	over-represented	0.001189	0.0375	0.0375	17.194	28	hsa-miR-122-5p; hsa-miR-130b-3p; hsa-miR-134-5p; hsa-miR-29a-3p; hsa-miR-140-3p; hsa-miR-497-5p; hsa-miR-450b-5p; hsa-miR-22-3p; hsa-miR-378a-3p; hsa-miR-503-5p; hsa-miR-16-2-3p; hsa-miR-296-3p; hsa-miR-378c; hsa-miR-103a-3p; hsa-miR-369-3p; hsa-miR-376a-3p; hsa-miR-145-3p; hsa-miR-192-5p; hsa-miR-342-3p; hsa-miR-6891-5p; hsa-miR-625-3p; hsa-miR-320d; hsa-miR-30e-3p; hsa-miR-331-3p; hsa-miR-150-5…
Annotations derived over miRTarBase (Gene Ontology)	positive regulation of cold-induced thermogenesis GO0120162	over-represented	0.0011943	0.0375	0.0375	26.2404	37	hsa-miR-122-5p; hsa-miR-130b-3p; hsa-miR-134-5p; hsa-miR-199a-3p; hsa-miR-199b-3p; hsa-miR-29a-3p; hsa-miR-140-3p; hsa-miR-497-5p; hsa-miR-450b-5p; hsa-miR-22-3p; hsa-miR-378a-3p; hsa-miR-503-5p; hsa-miR-483-3p; hsa-miR-510-5p; hsa-miR-378c; hsa-miR-103a-3p; hsa-miR-369-3p; hsa-miR-376a-3p; hsa-miR-27b-3p; hsa-miR-361-5p; hsa-miR-377-3p; hsa-miR-192-5p; hsa-miR-7704; hsa-miR-342-3p; hsa-miR-10b-3…
Annotations derived over miRTarBase (Gene Ontology)	nuclear protein quality control by the ubiquitin-proteasome system GO0071630	over-represented	0.0011948	0.0375	0.0375	6.54098	15	hsa-miR-130b-3p; hsa-miR-497-5p; hsa-miR-378a-3p; hsa-miR-503-5p; hsa-miR-16-2-3p; hsa-miR-361-5p; hsa-miR-339-3p; hsa-miR-377-3p; hsa-miR-192-5p; hsa-miR-342-3p; hsa-miR-532-3p; hsa-miR-320d; hsa-miR-675-3p; hsa-miR-1229-3p; hsa-let-7c-3p
Annotations derived over miRTarBase (Gene Ontology)	exploration behavior GO0035640	over-represented	0.0012176	0.037982	0.037982	3.90164	11	hsa-miR-122-5p; hsa-miR-199a-3p; hsa-miR-199b-3p; hsa-miR-140-3p; hsa-miR-497-5p; hsa-miR-136-3p; hsa-miR-103a-3p; hsa-miR-27b-3p; hsa-miR-192-5p; hsa-miR-101-3p; hsa-miR-6891-5p
Annotations derived over miRTarBase (Gene Ontology)	regulation of transmembrane transporter activity GO0022898	over-represented	0.0012176	0.037982	0.037982	3.90164	11	hsa-miR-1246; hsa-miR-29a-3p; hsa-miR-497-5p; hsa-miR-450b-5p; hsa-miR-378a-3p; hsa-miR-503-5p; hsa-miR-103a-3p; hsa-miR-192-5p; hsa-miR-101-3p; hsa-miR-93-3p; hsa-miR-184
Annotations derived over miRTarBase (Gene Ontology)	photoreceptor outer segment GO0001750	over-represented	0.0012217	0.037982	0.037982	5.18306	13	hsa-miR-134-5p; hsa-miR-497-5p; hsa-miR-450b-5p; hsa-miR-378a-3p; hsa-miR-503-5p; hsa-miR-136-3p; hsa-miR-103a-3p; hsa-miR-369-3p; hsa-miR-376a-3p; hsa-miR-192-5p; hsa-miR-505-5p; hsa-miR-425-5p; hsa-let-7c-3p
Annotations derived over miRTarBase (Gene Ontology)	insulin receptor binding GO0005158	over-represented	0.0012243	0.037982	0.037982	11.9536	22	hsa-miR-122-5p; hsa-miR-130b-3p; hsa-miR-199a-3p; hsa-miR-29a-3p; hsa-miR-497-5p; hsa-miR-450b-5p; hsa-miR-378a-3p; hsa-miR-503-5p; hsa-miR-483-3p; hsa-miR-103a-3p; hsa-miR-376a-3p; hsa-miR-27b-3p; hsa-miR-339-3p; hsa-miR-377-3p; hsa-miR-192-5p; hsa-miR-342-3p; hsa-miR-10b-3p; hsa-miR-6891-5p; hsa-miR-320d; hsa-miR-675-3p; hsa-miR-331-3p; hsa-miR-150-5p
Annotations derived over miRTarBase (Gene Ontology)	positive regulation of endothelial cell migration GO0010595	over-represented	0.0012371	0.0381619	0.0381619	17.2322	28	hsa-miR-122-5p; hsa-miR-130b-3p; hsa-miR-134-5p; hsa-miR-199a-3p; hsa-miR-29a-3p; hsa-miR-497-5p; hsa-miR-450b-5p; hsa-miR-22-3p; hsa-miR-378a-3p; hsa-miR-503-5p; hsa-miR-296-3p; hsa-miR-378c; hsa-miR-369-3p; hsa-miR-27b-3p; hsa-miR-361-5p; hsa-miR-377-3p; hsa-miR-192-5p; hsa-miR-342-3p; hsa-miR-101-3p; hsa-miR-6891-5p; hsa-miR-625-3p; hsa-miR-675-3p; hsa-miR-30e-3p; hsa-miR-331-3p; hsa-miR-150-5…
Annotations derived over miRTarBase (Gene Ontology)	positive regulation of BMP signaling pathway GO0030513	over-represented	0.0012372	0.0381619	0.0381619	9.54372	19	hsa-miR-130b-3p; hsa-miR-140-3p; hsa-miR-497-5p; hsa-miR-450b-5p; hsa-miR-22-3p; hsa-miR-503-5p; hsa-miR-136-3p; hsa-miR-483-3p; hsa-miR-27b-3p; hsa-miR-361-5p; hsa-miR-377-3p; hsa-miR-192-5p; hsa-miR-342-3p; hsa-miR-101-3p; hsa-miR-320d; hsa-miR-150-5p; hsa-miR-425-5p; hsa-miR-93-3p; hsa-miR-4466
Annotations derived over miRTarBase (Gene Ontology)	motor behavior GO0061744	over-represented	0.0012551	0.0382713	0.0382713	1.24317	6	hsa-miR-130b-3p; hsa-miR-497-5p; hsa-miR-16-2-3p; hsa-miR-361-5p; hsa-miR-101-3p; hsa-miR-675-3p
Annotations derived over miRTarBase (Gene Ontology)	platelet activating factor metabolic process GO0046469	over-represented	0.0012551	0.0382713	0.0382713	1.24317	6	hsa-miR-483-3p; hsa-miR-377-3p; hsa-miR-192-5p; hsa-miR-342-3p; hsa-miR-101-3p; hsa-miR-532-3p
Annotations derived over miRTarBase (Gene Ontology)	XPC complex GO0071942	over-represented	0.0012597	0.0382713	0.0382713	1.70219	7	hsa-miR-497-5p; hsa-miR-103a-3p; hsa-miR-361-5p; hsa-miR-342-3p; hsa-miR-505-5p; hsa-miR-331-3p; hsa-let-7c-3p
Annotations derived over miRTarBase (Gene Ontology)	condensed chromosome outer kinetochore GO0000940	over-represented	0.0012597	0.0382713	0.0382713	1.70219	7	hsa-miR-122-5p; hsa-miR-140-3p; hsa-miR-450b-5p; hsa-miR-22-3p; hsa-miR-27b-3p; hsa-miR-192-5p; hsa-miR-93-3p
Annotations derived over miRTarBase (Gene Ontology)	somitogenesis GO0001756	over-represented	0.0012597	0.0382713	0.0382713	1.70219	7	hsa-miR-122-5p; hsa-miR-130b-3p; hsa-miR-483-3p; hsa-miR-27b-3p; hsa-miR-377-3p; hsa-miR-342-3p; hsa-miR-101-3p
Annotations derived over miRTarBase (Gene Ontology)	positive regulation of triglyceride biosynthetic process GO0010867	over-represented	0.0012669	0.0382713	0.0382713	8.03279	17	hsa-miR-122-5p; hsa-miR-130b-3p; hsa-miR-199a-3p; hsa-miR-199b-3p; hsa-miR-450b-5p; hsa-miR-378a-3p; hsa-miR-483-3p; hsa-miR-510-5p; hsa-miR-27b-3p; hsa-miR-377-3p; hsa-miR-192-5p; hsa-miR-7704; hsa-miR-342-3p; hsa-miR-101-3p; hsa-miR-532-3p; hsa-miR-93-3p; hsa-miR-1229-3p
Annotations derived over miRTarBase (Gene Ontology)	tau-protein kinase activity GO0050321	over-represented	0.001269	0.0382713	0.0382713	9.56284	19	hsa-miR-1246; hsa-miR-130b-3p; hsa-miR-29a-3p; hsa-miR-497-5p; hsa-miR-503-5p; hsa-miR-16-2-3p; hsa-miR-296-3p; hsa-miR-369-3p; hsa-miR-27b-3p; hsa-miR-377-3p; hsa-miR-192-5p; hsa-miR-342-3p; hsa-miR-101-3p; hsa-miR-625-3p; hsa-miR-675-3p; hsa-miR-30e-3p; hsa-miR-331-3p; hsa-miR-425-5p; hsa-miR-93-3p
Annotations derived over miRTarBase (Gene Ontology)	ingression involved in gastrulation with mouth forming second GO0055111	over-represented	0.0012818	0.0382713	0.0382713	0.229508	3	hsa-miR-483-3p; hsa-miR-377-3p; hsa-miR-342-3p
Annotations derived over miRTarBase (Gene Ontology)	notochord formation GO0014028	over-represented	0.0012818	0.0382713	0.0382713	0.229508	3	hsa-miR-483-3p; hsa-miR-377-3p; hsa-miR-342-3p
Annotations derived over miRTarBase (Gene Ontology)	voltage-gated sodium channel activity involved in Purkinje myocyte action potential GO0086062	over-represented	0.0012818	0.0382713	0.0382713	0.229508	3	hsa-miR-136-3p; hsa-miR-296-3p; hsa-miR-192-5p
Annotations derived over miRTarBase (Gene Ontology)	negative regulation of mRNA catabolic process GO1902373	over-represented	0.0012882	0.0382713	0.0382713	0.84153	5	hsa-miR-130b-3p; hsa-miR-483-3p; hsa-miR-377-3p; hsa-miR-342-3p; hsa-miR-101-3p
Annotations derived over miRTarBase (Gene Ontology)	retinoic acid 4-hydroxylase activity GO0008401	over-represented	0.0012882	0.0382713	0.0382713	0.84153	5	hsa-miR-122-5p; hsa-miR-497-5p; hsa-miR-503-5p; hsa-miR-103a-3p; hsa-miR-27b-3p
Annotations derived over miRTarBase (Gene Ontology)	embryonic forelimb morphogenesis GO0035115	over-represented	0.0012961	0.0382713	0.0382713	2.7541	9	hsa-miR-29a-3p; hsa-miR-497-5p; hsa-miR-22-3p; hsa-miR-503-5p; hsa-miR-296-3p; hsa-miR-103a-3p; hsa-miR-369-3p; hsa-miR-101-3p; hsa-let-7c-3p
Annotations derived over miRTarBase (Gene Ontology)	positive regulation of oxidative stress-induced intrinsic apoptotic signaling pathway GO1902177	over-represented	0.0012961	0.0382713	0.0382713	0.497268	4	hsa-miR-378a-3p; hsa-miR-377-3p; hsa-miR-331-3p; hsa-miR-1229-3p
Annotations derived over miRTarBase (Gene Ontology)	vesicle coat GO0030120	over-represented	0.0012961	0.0382713	0.0382713	0.497268	4	hsa-miR-29a-3p; hsa-miR-378a-3p; hsa-miR-378c; hsa-miR-331-3p
Annotations derived over miRTarBase (Gene Ontology)	mitotic cell cycle GO0000278	over-represented	0.001298	0.0382713	0.0382713	25.2459	36	hsa-miR-122-5p; hsa-miR-130b-3p; hsa-miR-199a-3p; hsa-miR-29a-3p; hsa-miR-140-3p; hsa-miR-497-5p; hsa-miR-450b-5p; hsa-miR-22-3p; hsa-miR-378a-3p; hsa-miR-503-5p; hsa-miR-16-2-3p; hsa-miR-483-3p; hsa-miR-296-3p; hsa-miR-510-5p; hsa-miR-337-5p; hsa-miR-103a-3p; hsa-miR-369-3p; hsa-miR-27b-3p; hsa-miR-145-3p; hsa-miR-361-5p; hsa-miR-377-3p; hsa-miR-192-5p; hsa-miR-7704; hsa-miR-342-3p; hsa-miR-10b-…
Annotations derived over miRTarBase (Gene Ontology)	response to calcium ion GO0051592	over-represented	0.0013139	0.0384808	0.0384808	11.1885	21	hsa-miR-1246; hsa-miR-122-5p; hsa-miR-130b-3p; hsa-miR-29a-3p; hsa-miR-497-5p; hsa-miR-450b-5p; hsa-miR-378a-3p; hsa-miR-503-5p; hsa-miR-510-5p; hsa-miR-378c; hsa-miR-103a-3p; hsa-miR-369-3p; hsa-miR-27b-3p; hsa-miR-192-5p; hsa-miR-6891-5p; hsa-miR-320d; hsa-miR-675-3p; hsa-miR-505-5p; hsa-miR-331-3p; hsa-miR-1229-3p; hsa-let-7c-3p
Annotations derived over miRTarBase (Gene Ontology)	Nem1-Spo7 phosphatase complex GO0071595	over-represented	0.0013159	0.0384808	0.0384808	2.21858	8	hsa-miR-122-5p; hsa-miR-199a-3p; hsa-miR-199b-3p; hsa-miR-450b-5p; hsa-miR-510-5p; hsa-miR-192-5p; hsa-miR-101-3p; hsa-miR-1229-3p
Annotations derived over miRTarBase (Gene Ontology)	cyclin E2-CDK2 complex GO0097135	over-represented	0.0013159	0.0384808	0.0384808	2.21858	8	hsa-miR-29a-3p; hsa-miR-497-5p; hsa-miR-503-5p; hsa-miR-103a-3p; hsa-miR-376a-3p; hsa-miR-361-5p; hsa-miR-532-3p; hsa-miR-150-5p
Annotations derived over miRTarBase (Gene Ontology)	cAMP-mediated signaling GO0019933	over-represented	0.0013247	0.0385288	0.0385288	7.32514	16	hsa-miR-122-5p; hsa-miR-130b-3p; hsa-miR-29a-3p; hsa-miR-140-3p; hsa-miR-497-5p; hsa-miR-450b-5p; hsa-miR-378a-3p; hsa-miR-296-3p; hsa-miR-103a-3p; hsa-miR-369-3p; hsa-miR-376a-3p; hsa-miR-361-5p; hsa-miR-377-3p; hsa-miR-192-5p; hsa-miR-101-3p; hsa-miR-331-3p
Annotations derived over miRTarBase (Gene Ontology)	positive regulation of nitric-oxide synthase activity GO0051000	over-represented	0.0013247	0.0385288	0.0385288	7.32514	16	hsa-miR-122-5p; hsa-miR-130b-3p; hsa-miR-199a-3p; hsa-miR-450b-5p; hsa-miR-22-3p; hsa-miR-378a-3p; hsa-miR-503-5p; hsa-miR-16-2-3p; hsa-miR-378c; hsa-miR-103a-3p; hsa-miR-369-3p; hsa-miR-27b-3p; hsa-miR-192-5p; hsa-miR-625-3p; hsa-miR-93-3p; hsa-miR-184
Annotations derived over miRTarBase (Gene Ontology)	mitotic nuclear envelope disassembly GO0007077	over-represented	0.0013384	0.0387226	0.0387226	8.07104	17	hsa-miR-122-5p; hsa-miR-199a-3p; hsa-miR-199b-3p; hsa-miR-497-5p; hsa-miR-450b-5p; hsa-miR-22-3p; hsa-miR-510-5p; hsa-miR-103a-3p; hsa-miR-27b-3p; hsa-miR-192-5p; hsa-miR-10b-3p; hsa-miR-101-3p; hsa-miR-6891-5p; hsa-miR-505-5p; hsa-miR-150-5p; hsa-miR-184; hsa-miR-1229-3p
Annotations derived over miRTarBase (Gene Ontology)	RNA export from nucleus GO0006405	over-represented	0.0013386	0.0387226	0.0387226	17.3087	28	hsa-miR-130b-3p; hsa-miR-134-5p; hsa-miR-199a-3p; hsa-miR-199b-3p; hsa-miR-497-5p; hsa-miR-22-3p; hsa-miR-378a-3p; hsa-miR-503-5p; hsa-miR-296-3p; hsa-miR-510-5p; hsa-miR-103a-3p; hsa-miR-369-3p; hsa-miR-376a-3p; hsa-miR-27b-3p; hsa-miR-361-5p; hsa-miR-377-3p; hsa-miR-192-5p; hsa-miR-10b-3p; hsa-miR-101-3p; hsa-miR-532-3p; hsa-miR-320d; hsa-miR-675-3p; hsa-miR-505-5p; hsa-miR-30e-3p; hsa-miR-331-…
Annotations derived over miRTarBase (Gene Ontology)	coronary artery morphogenesis GO0060982	over-represented	0.0013748	0.0395545	0.0395545	3.95902	11	hsa-miR-134-5p; hsa-miR-199a-3p; hsa-miR-29a-3p; hsa-miR-497-5p; hsa-miR-378a-3p; hsa-miR-503-5p; hsa-miR-369-3p; hsa-miR-27b-3p; hsa-miR-361-5p; hsa-miR-101-3p; hsa-miR-150-5p
Annotations derived over miRTarBase (Gene Ontology)	response to growth hormone GO0060416	over-represented	0.0013748	0.0395545	0.0395545	3.95902	11	hsa-miR-130b-3p; hsa-miR-22-3p; hsa-miR-378a-3p; hsa-miR-16-2-3p; hsa-miR-378c; hsa-miR-192-5p; hsa-miR-342-3p; hsa-miR-625-3p; hsa-miR-331-3p; hsa-miR-184; hsa-miR-1229-3p
Annotations derived over miRTarBase (Gene Ontology)	positive regulation of protein secretion GO0050714	over-represented	0.0013873	0.0397298	0.0397298	10.4235	20	hsa-miR-122-5p; hsa-miR-130b-3p; hsa-miR-134-5p; hsa-miR-199a-3p; hsa-miR-29a-3p; hsa-miR-497-5p; hsa-miR-450b-5p; hsa-miR-22-3p; hsa-miR-378a-3p; hsa-miR-503-5p; hsa-miR-483-3p; hsa-miR-378c; hsa-miR-103a-3p; hsa-miR-376a-3p; hsa-miR-27b-3p; hsa-miR-192-5p; hsa-miR-10b-3p; hsa-miR-6891-5p; hsa-miR-625-3p; hsa-miR-184
Annotations derived over miRTarBase (Gene Ontology)	ovarian follicle development GO0001541	over-represented	0.0013915	0.0397298	0.0397298	6.63661	15	hsa-miR-122-5p; hsa-miR-134-5p; hsa-miR-199a-3p; hsa-miR-29a-3p; hsa-miR-497-5p; hsa-miR-378a-3p; hsa-miR-503-5p; hsa-miR-369-3p; hsa-miR-361-5p; hsa-miR-377-3p; hsa-miR-192-5p; hsa-miR-101-3p; hsa-miR-320d; hsa-miR-675-3p; hsa-miR-150-5p
Annotations derived over miRTarBase (Gene Ontology)	germ cell migration GO0008354	over-represented	0.001392	0.0397298	0.0397298	2.2377	8	hsa-miR-497-5p; hsa-miR-296-3p; hsa-miR-27b-3p; hsa-miR-342-3p; hsa-miR-101-3p; hsa-miR-625-3p; hsa-miR-150-5p; hsa-miR-184
Annotations derived over miRTarBase (Gene Ontology)	heparin binding GO0008201	over-represented	0.0013989	0.0398194	0.0398194	19.2404	30	hsa-miR-1246; hsa-miR-122-5p; hsa-miR-130b-3p; hsa-miR-134-5p; hsa-miR-199a-3p; hsa-miR-29a-3p; hsa-miR-140-3p; hsa-miR-497-5p; hsa-miR-450b-5p; hsa-miR-22-3p; hsa-miR-378a-3p; hsa-miR-503-5p; hsa-miR-16-2-3p; hsa-miR-136-3p; hsa-miR-483-3p; hsa-miR-296-3p; hsa-miR-103a-3p; hsa-miR-369-3p; hsa-miR-27b-3p; hsa-miR-361-5p; hsa-miR-377-3p; hsa-miR-192-5p; hsa-miR-101-3p; hsa-miR-532-3p; hsa-miR-320d…
Annotations derived over miRTarBase (Gene Ontology)	positive regulation of transcription involved in G1S transition of mitotic cell cycle GO0071931	over-represented	0.0014286	0.0404435	0.0404435	0.860656	5	hsa-miR-199a-3p; hsa-miR-199b-3p; hsa-miR-378a-3p; hsa-miR-103a-3p; hsa-miR-192-5p
Annotations derived over miRTarBase (Gene Ontology)	second spliceosomal transesterification activity GO0000386	over-represented	0.0014286	0.0404435	0.0404435	0.860656	5	hsa-miR-296-3p; hsa-miR-27b-3p; hsa-miR-361-5p; hsa-miR-532-3p; hsa-miR-93-3p
Annotations derived over miRTarBase (Gene Ontology)	response to unfolded protein GO0006986	over-represented	0.0014321	0.0404435	0.0404435	15.5492	26	hsa-miR-122-5p; hsa-miR-130b-3p; hsa-miR-134-5p; hsa-miR-29a-3p; hsa-miR-497-5p; hsa-miR-450b-5p; hsa-miR-22-3p; hsa-miR-378a-3p; hsa-miR-503-5p; hsa-miR-136-3p; hsa-miR-296-3p; hsa-miR-510-5p; hsa-miR-103a-3p; hsa-miR-369-3p; hsa-miR-27b-3p; hsa-miR-361-5p; hsa-miR-192-5p; hsa-miR-101-3p; hsa-miR-625-3p; hsa-miR-320d; hsa-miR-505-5p; hsa-miR-30e-3p; hsa-miR-331-3p; hsa-miR-150-5p; hsa-miR-425-5p…
Annotations derived over miRTarBase (Gene Ontology)	positive regulation of neuron death GO1901216	over-represented	0.0014387	0.040523	0.040523	9.65847	19	hsa-miR-1246; hsa-miR-130b-3p; hsa-miR-199a-3p; hsa-miR-199b-3p; hsa-miR-29a-3p; hsa-miR-497-5p; hsa-miR-22-3p; hsa-miR-503-5p; hsa-miR-483-3p; hsa-miR-103a-3p; hsa-miR-369-3p; hsa-miR-377-3p; hsa-miR-192-5p; hsa-miR-101-3p; hsa-miR-532-3p; hsa-miR-331-3p; hsa-miR-425-5p; hsa-miR-93-3p; hsa-let-7c-3p
Annotations derived over miRTarBase (Gene Ontology)	mRNA export from nucleus GO0006406	over-represented	0.0014529	0.0408138	0.0408138	26.4508	37	hsa-miR-122-5p; hsa-miR-130b-3p; hsa-miR-134-5p; hsa-miR-199a-3p; hsa-miR-199b-3p; hsa-miR-140-3p; hsa-miR-497-5p; hsa-miR-450b-5p; hsa-miR-22-3p; hsa-miR-378a-3p; hsa-miR-503-5p; hsa-miR-483-3p; hsa-miR-296-3p; hsa-miR-510-5p; hsa-miR-378c; hsa-miR-103a-3p; hsa-miR-369-3p; hsa-miR-376a-3p; hsa-miR-27b-3p; hsa-miR-361-5p; hsa-miR-377-3p; hsa-miR-192-5p; hsa-miR-7704; hsa-miR-10b-3p; hsa-miR-101-3…
Annotations derived over miRTarBase (Gene Ontology)	RNA-dependent ATPase activity GO0008186	over-represented	0.0014716	0.040823	0.040823	2.25683	8	hsa-miR-199a-3p; hsa-miR-199b-3p; hsa-miR-510-5p; hsa-miR-378c; hsa-miR-27b-3p; hsa-miR-377-3p; hsa-miR-6891-5p; hsa-miR-331-3p
Annotations derived over miRTarBase (Gene Ontology)	monocyte activation GO0042117	over-represented	0.0014716	0.040823	0.040823	2.25683	8	hsa-miR-122-5p; hsa-miR-130b-3p; hsa-miR-22-3p; hsa-miR-103a-3p; hsa-miR-30e-3p; hsa-miR-184; hsa-miR-1229-3p; hsa-let-7c-3p
Annotations derived over miRTarBase (Gene Ontology)	channel inhibitor activity GO0016248	over-represented	0.001473	0.040823	0.040823	1.28142	6	hsa-miR-29a-3p; hsa-miR-497-5p; hsa-miR-503-5p; hsa-miR-103a-3p; hsa-miR-192-5p; hsa-miR-184
Annotations derived over miRTarBase (Gene Ontology)	negative regulation of cellular pH reduction GO0032848	over-represented	0.001473	0.040823	0.040823	1.28142	6	hsa-miR-29a-3p; hsa-miR-497-5p; hsa-miR-503-5p; hsa-miR-103a-3p; hsa-miR-192-5p; hsa-miR-184
Annotations derived over miRTarBase (Gene Ontology)	regulation of ventricular cardiac muscle cell membrane depolarization GO0060373	over-represented	0.001473	0.040823	0.040823	1.28142	6	hsa-miR-497-5p; hsa-miR-503-5p; hsa-miR-510-5p; hsa-miR-103a-3p; hsa-miR-376a-3p; hsa-miR-192-5p
Annotations derived over miRTarBase (Gene Ontology)	negative regulation of translational initiation GO0045947	over-represented	0.0014761	0.040823	0.040823	11.2842	21	hsa-miR-130b-3p; hsa-miR-134-5p; hsa-miR-29a-3p; hsa-miR-497-5p; hsa-miR-503-5p; hsa-miR-16-2-3p; hsa-miR-296-3p; hsa-miR-103a-3p; hsa-miR-369-3p; hsa-miR-376a-3p; hsa-miR-27b-3p; hsa-miR-145-3p; hsa-miR-192-5p; hsa-miR-10b-3p; hsa-miR-101-3p; hsa-miR-6891-5p; hsa-miR-505-5p; hsa-miR-30e-3p; hsa-miR-150-5p; hsa-miR-93-3p; hsa-miR-184
Annotations derived over miRTarBase (Gene Ontology)	positive regulation of neuron projection development GO0010976	over-represented	0.0014808	0.0408479	0.0408479	16.4863	27	hsa-miR-122-5p; hsa-miR-134-5p; hsa-miR-199a-3p; hsa-miR-29a-3p; hsa-miR-140-3p; hsa-miR-497-5p; hsa-miR-22-3p; hsa-miR-136-3p; hsa-miR-483-3p; hsa-miR-296-3p; hsa-miR-510-5p; hsa-miR-103a-3p; hsa-miR-27b-3p; hsa-miR-145-3p; hsa-miR-361-5p; hsa-miR-377-3p; hsa-miR-192-5p; hsa-miR-10b-3p; hsa-miR-101-3p; hsa-miR-6891-5p; hsa-miR-320d; hsa-miR-505-5p; hsa-miR-30e-3p; hsa-miR-331-3p; hsa-miR-150-5p;…
Annotations derived over miRTarBase (Gene Ontology)	RNA uridylyltransferase activity GO0050265	over-represented	0.0015002	0.0410001	0.0410001	0.516393	4	hsa-miR-503-5p; hsa-miR-342-3p; hsa-miR-331-3p; hsa-miR-93-3p
Annotations derived over miRTarBase (Gene Ontology)	acetyl-CoA biosynthetic process GO0006085	over-represented	0.0015002	0.0410001	0.0410001	0.516393	4	hsa-miR-22-3p; hsa-miR-361-5p; hsa-miR-93-3p; hsa-miR-1229-3p
Annotations derived over miRTarBase (Gene Ontology)	coenzyme A metabolic process GO0015936	over-represented	0.0015002	0.0410001	0.0410001	0.516393	4	hsa-miR-22-3p; hsa-miR-361-5p; hsa-miR-93-3p; hsa-miR-1229-3p
Annotations derived over miRTarBase (Gene Ontology)	heart trabecula formation GO0060347	over-represented	0.0015016	0.0410001	0.0410001	2.81148	9	hsa-miR-497-5p; hsa-miR-136-3p; hsa-miR-103a-3p; hsa-miR-369-3p; hsa-miR-27b-3p; hsa-miR-377-3p; hsa-miR-192-5p; hsa-miR-101-3p; hsa-miR-505-5p
Annotations derived over miRTarBase (Gene Ontology)	tubulin binding GO0015631	over-represented	0.0015216	0.0414405	0.0414405	15.6066	26	hsa-miR-122-5p; hsa-miR-130b-3p; hsa-miR-199a-3p; hsa-miR-199b-3p; hsa-miR-29a-3p; hsa-miR-140-3p; hsa-miR-483-3p; hsa-miR-296-3p; hsa-miR-337-5p; hsa-miR-103a-3p; hsa-miR-369-3p; hsa-miR-27b-3p; hsa-miR-361-5p; hsa-miR-377-3p; hsa-miR-192-5p; hsa-miR-342-3p; hsa-miR-101-3p; hsa-miR-505-5p; hsa-miR-30e-3p; hsa-miR-331-3p; hsa-miR-150-5p; hsa-miR-425-5p; hsa-miR-93-3p; hsa-miR-4466; hsa-miR-1229-3…
Annotations derived over miRTarBase (Gene Ontology)	dynein complex binding GO0070840	over-represented	0.0015523	0.0421634	0.0421634	5.31694	13	hsa-miR-122-5p; hsa-miR-130b-3p; hsa-miR-22-3p; hsa-miR-483-3p; hsa-miR-510-5p; hsa-miR-369-3p; hsa-miR-192-5p; hsa-miR-101-3p; hsa-miR-532-3p; hsa-miR-30e-3p; hsa-miR-93-3p; hsa-miR-4466; hsa-let-7c-3p
Annotations derived over miRTarBase (Gene Ontology)	RNA polymerase II transcription factor binding GO0001085	over-represented	0.0015642	0.0421634	0.0421634	17.4617	28	hsa-miR-1246; hsa-miR-199a-3p; hsa-miR-199b-3p; hsa-miR-29a-3p; hsa-miR-140-3p; hsa-miR-22-3p; hsa-miR-378a-3p; hsa-miR-16-2-3p; hsa-miR-296-3p; hsa-miR-103a-3p; hsa-miR-369-3p; hsa-miR-27b-3p; hsa-miR-145-3p; hsa-miR-361-5p; hsa-miR-377-3p; hsa-miR-192-5p; hsa-miR-342-3p; hsa-miR-101-3p; hsa-miR-532-3p; hsa-miR-320d; hsa-miR-675-3p; hsa-miR-505-5p; hsa-miR-331-3p; hsa-miR-150-5p; hsa-miR-425-5p;…
Annotations derived over miRTarBase (Gene Ontology)	dendritic spine morphogenesis GO0060997	over-represented	0.0015712	0.0421634	0.0421634	7.43989	16	hsa-miR-130b-3p; hsa-miR-29a-3p; hsa-miR-140-3p; hsa-miR-497-5p; hsa-miR-450b-5p; hsa-miR-22-3p; hsa-miR-103a-3p; hsa-miR-27b-3p; hsa-miR-377-3p; hsa-miR-7704; hsa-miR-342-3p; hsa-miR-101-3p; hsa-miR-532-3p; hsa-miR-150-5p; hsa-miR-425-5p; hsa-miR-93-3p
Annotations derived over miRTarBase (Gene Ontology)	integrin alpha3-beta1 complex GO0034667	over-represented	0.0015758	0.0421634	0.0421634	2.8306	9	hsa-miR-130b-3p; hsa-miR-134-5p; hsa-miR-199a-3p; hsa-miR-199b-3p; hsa-miR-29a-3p; hsa-miR-136-3p; hsa-miR-192-5p; hsa-miR-101-3p; hsa-miR-6891-5p
Annotations derived over miRTarBase (Gene Ontology)	invadopodium membrane GO0071438	over-represented	0.0015758	0.0421634	0.0421634	2.8306	9	hsa-miR-130b-3p; hsa-miR-134-5p; hsa-miR-199a-3p; hsa-miR-199b-3p; hsa-miR-29a-3p; hsa-miR-136-3p; hsa-miR-192-5p; hsa-miR-101-3p; hsa-miR-6891-5p
Annotations derived over miRTarBase (Gene Ontology)	positive regulation of TRAIL-activated apoptotic signaling pathway GO1903984	over-represented	0.0015758	0.0421634	0.0421634	2.8306	9	hsa-miR-130b-3p; hsa-miR-29a-3p; hsa-miR-22-3p; hsa-miR-103a-3p; hsa-miR-377-3p; hsa-miR-505-5p; hsa-miR-30e-3p; hsa-miR-331-3p; hsa-miR-425-5p
Annotations derived over miRTarBase (Gene Ontology)	positive regulation of telomerase RNA localization to Cajal body GO1904874	over-represented	0.0015758	0.0421634	0.0421634	2.8306	9	hsa-miR-130b-3p; hsa-miR-29a-3p; hsa-miR-378a-3p; hsa-miR-16-2-3p; hsa-miR-103a-3p; hsa-miR-342-3p; hsa-miR-625-3p; hsa-miR-331-3p; hsa-miR-1229-3p
Annotations derived over miRTarBase (Gene Ontology)	centrosome-templated microtubule nucleation GO0090222	over-represented	0.0015799	0.0421682	0.0421682	0.879781	5	hsa-miR-130b-3p; hsa-miR-103a-3p; hsa-miR-27b-3p; hsa-miR-192-5p; hsa-miR-30e-3p
Annotations derived over miRTarBase (Gene Ontology)	extracellular matrix binding GO0050840	over-represented	0.0015864	0.0421828	0.0421828	4.66667	12	hsa-miR-134-5p; hsa-miR-199a-3p; hsa-miR-29a-3p; hsa-miR-497-5p; hsa-miR-378a-3p; hsa-miR-503-5p; hsa-miR-369-3p; hsa-miR-361-5p; hsa-miR-192-5p; hsa-miR-101-3p; hsa-miR-675-3p; hsa-miR-150-5p
Annotations derived over miRTarBase (Gene Ontology)	proteasome regulatory particle GO0005838	over-represented	0.0015922	0.0421828	0.0421828	1.30055	6	hsa-miR-130b-3p; hsa-miR-361-5p; hsa-miR-192-5p; hsa-miR-331-3p; hsa-miR-425-5p; hsa-miR-93-3p
Annotations derived over miRTarBase (Gene Ontology)	response to muramyl dipeptide GO0032495	over-represented	0.0015922	0.0421828	0.0421828	1.30055	6	hsa-miR-122-5p; hsa-miR-130b-3p; hsa-miR-22-3p; hsa-miR-16-2-3p; hsa-miR-192-5p; hsa-miR-4466
Annotations derived over miRTarBase (Gene Ontology)	bone development GO0060348	over-represented	0.0016052	0.0423876	0.0423876	5.33607	13	hsa-miR-122-5p; hsa-miR-199a-3p; hsa-miR-199b-3p; hsa-miR-29a-3p; hsa-miR-450b-5p; hsa-miR-22-3p; hsa-miR-503-5p; hsa-miR-376a-3p; hsa-miR-192-5p; hsa-miR-342-3p; hsa-miR-101-3p; hsa-miR-532-3p; hsa-miR-331-3p
Annotations derived over miRTarBase (Gene Ontology)	paracrine signaling GO0038001	over-represented	0.0016102	0.0423876	0.0423876	4.03552	11	hsa-miR-199a-3p; hsa-miR-199b-3p; hsa-miR-497-5p; hsa-miR-503-5p; hsa-miR-103a-3p; hsa-miR-376a-3p; hsa-miR-377-3p; hsa-miR-192-5p; hsa-miR-101-3p; hsa-miR-6891-5p; hsa-miR-184
Annotations derived over miRTarBase (Gene Ontology)	alternative mRNA splicing, via spliceosome GO0000380	over-represented	0.001613	0.0423876	0.0423876	6.02459	14	hsa-miR-130b-3p; hsa-miR-29a-3p; hsa-miR-497-5p; hsa-miR-378a-3p; hsa-miR-510-5p; hsa-miR-378c; hsa-miR-103a-3p; hsa-miR-27b-3p; hsa-miR-377-3p; hsa-miR-192-5p; hsa-miR-30e-3p; hsa-miR-331-3p; hsa-miR-93-3p; hsa-miR-1229-3p
Annotations derived over miRTarBase (Gene Ontology)	Golgi stack GO0005795	over-represented	0.0016158	0.0423876	0.0423876	7.45902	16	hsa-miR-1246; hsa-miR-130b-3p; hsa-miR-29a-3p; hsa-miR-497-5p; hsa-miR-450b-5p; hsa-miR-378a-3p; hsa-miR-503-5p; hsa-miR-510-5p; hsa-miR-103a-3p; hsa-miR-369-3p; hsa-miR-27b-3p; hsa-miR-192-5p; hsa-miR-101-3p; hsa-miR-505-5p; hsa-miR-425-5p; hsa-miR-93-3p
Annotations derived over miRTarBase (Gene Ontology)	positive regulation of lamellipodium assembly GO0010592	over-represented	0.0016207	0.0424108	0.0424108	8.96995	18	hsa-miR-122-5p; hsa-miR-29a-3p; hsa-miR-497-5p; hsa-miR-22-3p; hsa-miR-16-2-3p; hsa-miR-483-3p; hsa-miR-369-3p; hsa-miR-27b-3p; hsa-miR-361-5p; hsa-miR-339-3p; hsa-miR-101-3p; hsa-miR-6891-5p; hsa-miR-505-5p; hsa-miR-331-3p; hsa-miR-150-5p; hsa-miR-425-5p; hsa-miR-93-3p; hsa-miR-184
Annotations derived over miRTarBase (Gene Ontology)	cellular response to erythropoietin GO0036018	over-represented	0.0016439	0.0428104	0.0428104	0.248634	3	hsa-miR-296-3p; hsa-miR-192-5p; hsa-let-7c-3p
Annotations derived over miRTarBase (Gene Ontology)	membrane depolarization during Purkinje myocyte cell action potential GO0086047	over-represented	0.0016439	0.0428104	0.0428104	0.248634	3	hsa-miR-136-3p; hsa-miR-296-3p; hsa-miR-192-5p
Annotations derived over miRTarBase (Gene Ontology)	negative regulation of fat cell differentiation GO0045599	over-represented	0.0016555	0.0429175	0.0429175	11.3798	21	hsa-miR-1246; hsa-miR-122-5p; hsa-miR-130b-3p; hsa-miR-29a-3p; hsa-miR-497-5p; hsa-miR-22-3p; hsa-miR-483-3p; hsa-miR-103a-3p; hsa-miR-376a-3p; hsa-miR-27b-3p; hsa-miR-145-3p; hsa-miR-339-3p; hsa-miR-377-3p; hsa-miR-192-5p; hsa-miR-342-3p; hsa-miR-101-3p; hsa-miR-505-5p; hsa-miR-331-3p; hsa-miR-93-3p; hsa-miR-184; hsa-let-7c-3p
Annotations derived over miRTarBase (Gene Ontology)	negative regulation of neuron death GO1901215	over-represented	0.0016616	0.0429175	0.0429175	7.47814	16	hsa-miR-1246; hsa-miR-130b-3p; hsa-miR-29a-3p; hsa-miR-497-5p; hsa-miR-22-3p; hsa-miR-378a-3p; hsa-miR-378c; hsa-miR-369-3p; hsa-miR-377-3p; hsa-miR-192-5p; hsa-miR-342-3p; hsa-miR-625-3p; hsa-miR-532-3p; hsa-miR-425-5p; hsa-miR-184; hsa-miR-1229-3p
Annotations derived over miRTarBase (Gene Ontology)	positive regulation of glycogen biosynthetic process GO0045725	over-represented	0.0016625	0.0429175	0.0429175	8.98907	18	hsa-miR-130b-3p; hsa-miR-199a-3p; hsa-miR-29a-3p; hsa-miR-497-5p; hsa-miR-22-3p; hsa-miR-378a-3p; hsa-miR-16-2-3p; hsa-miR-483-3p; hsa-miR-378c; hsa-miR-103a-3p; hsa-miR-339-3p; hsa-miR-192-5p; hsa-miR-101-3p; hsa-miR-6891-5p; hsa-miR-625-3p; hsa-miR-320d; hsa-miR-425-5p; hsa-miR-184
Annotations derived over miRTarBase (Gene Ontology)	positive chemotaxis GO0050918	over-represented	0.0016641	0.0429175	0.0429175	6.04372	14	hsa-miR-134-5p; hsa-miR-199a-3p; hsa-miR-29a-3p; hsa-miR-497-5p; hsa-miR-378a-3p; hsa-miR-503-5p; hsa-miR-296-3p; hsa-miR-369-3p; hsa-miR-27b-3p; hsa-miR-361-5p; hsa-miR-101-3p; hsa-miR-150-5p; hsa-miR-425-5p; hsa-miR-93-3p
Annotations derived over miRTarBase (Gene Ontology)	mitogen-activated protein kinase binding GO0051019	over-represented	0.0017052	0.0434789	0.0434789	9.0082	18	hsa-miR-122-5p; hsa-miR-130b-3p; hsa-miR-134-5p; hsa-miR-29a-3p; hsa-miR-22-3p; hsa-miR-483-3p; hsa-miR-296-3p; hsa-miR-369-3p; hsa-miR-377-3p; hsa-miR-192-5p; hsa-miR-342-3p; hsa-miR-101-3p; hsa-miR-6891-5p; hsa-miR-625-3p; hsa-miR-30e-3p; hsa-miR-331-3p; hsa-miR-4466; hsa-miR-1229-3p
Annotations derived over miRTarBase (Gene Ontology)	positive regulation of catalytic activity GO0043085	over-represented	0.0017092	0.0434789	0.0434789	9.79235	19	hsa-miR-122-5p; hsa-miR-199a-3p; hsa-miR-199b-3p; hsa-miR-497-5p; hsa-miR-22-3p; hsa-miR-378a-3p; hsa-miR-103a-3p; hsa-miR-369-3p; hsa-miR-361-5p; hsa-miR-339-3p; hsa-miR-377-3p; hsa-miR-192-5p; hsa-miR-6891-5p; hsa-miR-320d; hsa-miR-30e-3p; hsa-miR-331-3p; hsa-miR-150-5p; hsa-miR-93-3p; hsa-miR-4466
Annotations derived over miRTarBase (Gene Ontology)	nucleotide-activated protein kinase complex GO0031588	over-represented	0.001713	0.0434789	0.0434789	6.77049	15	hsa-miR-1246; hsa-miR-122-5p; hsa-miR-130b-3p; hsa-miR-497-5p; hsa-miR-503-5p; hsa-miR-16-2-3p; hsa-miR-483-3p; hsa-miR-103a-3p; hsa-miR-145-3p; hsa-miR-192-5p; hsa-miR-101-3p; hsa-miR-6891-5p; hsa-miR-532-3p; hsa-miR-675-3p; hsa-miR-150-5p
Annotations derived over miRTarBase (Gene Ontology)	response to endoplasmic reticulum stress GO0034976	over-represented	0.0017141	0.0434789	0.0434789	22.4153	33	hsa-miR-122-5p; hsa-miR-130b-3p; hsa-miR-199a-3p; hsa-miR-199b-3p; hsa-miR-29a-3p; hsa-miR-140-3p; hsa-miR-497-5p; hsa-miR-450b-5p; hsa-miR-378a-3p; hsa-miR-503-5p; hsa-miR-136-3p; hsa-miR-483-3p; hsa-miR-296-3p; hsa-miR-510-5p; hsa-miR-378c; hsa-miR-103a-3p; hsa-miR-376a-3p; hsa-miR-27b-3p; hsa-miR-145-3p; hsa-miR-361-5p; hsa-miR-192-5p; hsa-miR-342-3p; hsa-miR-101-3p; hsa-miR-6891-5p; hsa-miR-3…
Annotations derived over miRTarBase (Gene Ontology)	activation-induced cell death of T cells GO0006924	over-represented	0.0017188	0.0434789	0.0434789	1.31967	6	hsa-miR-22-3p; hsa-miR-378a-3p; hsa-miR-378c; hsa-miR-192-5p; hsa-miR-625-3p; hsa-miR-184
Annotations derived over miRTarBase (Gene Ontology)	negative regulation of protein kinase activity by protein phosphorylation GO0100002	over-represented	0.0017188	0.0434789	0.0434789	1.31967	6	hsa-miR-22-3p; hsa-miR-378a-3p; hsa-miR-378c; hsa-miR-192-5p; hsa-miR-625-3p; hsa-miR-184
Annotations derived over miRTarBase (Gene Ontology)	positive regulation of protein localization to presynapse GO1905386	over-represented	0.0017258	0.0434789	0.0434789	0.535519	4	hsa-miR-497-5p; hsa-miR-378a-3p; hsa-miR-103a-3p; hsa-miR-101-3p
Annotations derived over miRTarBase (Gene Ontology)	synapse pruning GO0098883	over-represented	0.0017258	0.0434789	0.0434789	0.535519	4	hsa-miR-29a-3p; hsa-miR-296-3p; hsa-miR-27b-3p; hsa-let-7c-3p
Annotations derived over miRTarBase (Gene Ontology)	structural constituent of ribosome GO0003735	over-represented	0.0017313	0.0434789	0.0434789	26.6421	37	hsa-miR-122-5p; hsa-miR-130b-3p; hsa-miR-29a-3p; hsa-miR-140-3p; hsa-miR-497-5p; hsa-miR-450b-5p; hsa-miR-22-3p; hsa-miR-378a-3p; hsa-miR-503-5p; hsa-miR-16-2-3p; hsa-miR-483-3p; hsa-miR-296-3p; hsa-miR-510-5p; hsa-miR-103a-3p; hsa-miR-369-3p; hsa-miR-376a-3p; hsa-miR-27b-3p; hsa-miR-145-3p; hsa-miR-361-5p; hsa-miR-339-3p; hsa-miR-192-5p; hsa-miR-342-3p; hsa-miR-10b-3p; hsa-miR-101-3p; hsa-miR-68…
Annotations derived over miRTarBase (Gene Ontology)	positive regulation of protein localization to cell cortex GO1904778	over-represented	0.0017325	0.0434789	0.0434789	2.31421	8	hsa-miR-122-5p; hsa-miR-140-3p; hsa-miR-192-5p; hsa-miR-342-3p; hsa-miR-320d; hsa-miR-331-3p; hsa-miR-4466; hsa-miR-1229-3p
Annotations derived over miRTarBase (Gene Ontology)	endoribonuclease activity GO0004521	over-represented	0.0017369	0.0434789	0.0434789	13.9617	24	hsa-miR-122-5p; hsa-miR-130b-3p; hsa-miR-29a-3p; hsa-miR-497-5p; hsa-miR-378a-3p; hsa-miR-503-5p; hsa-miR-16-2-3p; hsa-miR-296-3p; hsa-miR-103a-3p; hsa-miR-376a-3p; hsa-miR-27b-3p; hsa-miR-145-3p; hsa-miR-361-5p; hsa-miR-192-5p; hsa-miR-10b-3p; hsa-miR-101-3p; hsa-miR-6891-5p; hsa-miR-505-5p; hsa-miR-331-3p; hsa-miR-150-5p; hsa-miR-425-5p; hsa-miR-93-3p; hsa-miR-184; hsa-miR-4466
Annotations derived over miRTarBase (Gene Ontology)	hippocampus development GO0021766	over-represented	0.0017399	0.0434789	0.0434789	4.07377	11	hsa-miR-1246; hsa-miR-29a-3p; hsa-miR-140-3p; hsa-miR-483-3p; hsa-miR-369-3p; hsa-miR-377-3p; hsa-miR-192-5p; hsa-miR-101-3p; hsa-miR-532-3p; hsa-miR-150-5p; hsa-miR-425-5p
Annotations derived over miRTarBase (Gene Ontology)	NIKNF-kappaB signaling GO0038061	over-represented	0.0017401	0.0434789	0.0434789	14.8415	25	hsa-miR-122-5p; hsa-miR-130b-3p; hsa-miR-29a-3p; hsa-miR-497-5p; hsa-miR-450b-5p; hsa-miR-22-3p; hsa-miR-378a-3p; hsa-miR-503-5p; hsa-miR-136-3p; hsa-miR-296-3p; hsa-miR-378c; hsa-miR-103a-3p; hsa-miR-27b-3p; hsa-miR-361-5p; hsa-miR-339-3p; hsa-miR-192-5p; hsa-miR-101-3p; hsa-miR-625-3p; hsa-miR-532-3p; hsa-miR-331-3p; hsa-miR-150-5p; hsa-miR-425-5p; hsa-miR-93-3p; hsa-miR-184; hsa-miR-1229-3p
Annotations derived over miRTarBase (Gene Ontology)	basement membrane assembly GO0070831	over-represented	0.0017427	0.0434789	0.0434789	0.898907	5	hsa-miR-29a-3p; hsa-miR-377-3p; hsa-miR-192-5p; hsa-miR-342-3p; hsa-miR-532-3p
Annotations derived over miRTarBase (Gene Ontology)	histone methyltransferase activity H3-K4 specific GO0042800	over-represented	0.0017489	0.0435303	0.0435303	9.02732	18	hsa-miR-122-5p; hsa-miR-130b-3p; hsa-miR-134-5p; hsa-miR-199a-3p; hsa-miR-199b-3p; hsa-miR-497-5p; hsa-miR-450b-5p; hsa-miR-503-5p; hsa-miR-296-3p; hsa-miR-103a-3p; hsa-miR-27b-3p; hsa-miR-361-5p; hsa-miR-192-5p; hsa-miR-7704; hsa-miR-30e-3p; hsa-miR-93-3p; hsa-miR-4466; hsa-miR-1229-3p
Annotations derived over miRTarBase (Gene Ontology)	clathrin-dependent endocytosis GO0072583	over-represented	0.0017564	0.0436163	0.0436163	7.51639	16	hsa-miR-130b-3p; hsa-miR-140-3p; hsa-miR-497-5p; hsa-miR-503-5p; hsa-miR-136-3p; hsa-miR-103a-3p; hsa-miR-27b-3p; hsa-miR-377-3p; hsa-miR-192-5p; hsa-miR-342-3p; hsa-miR-101-3p; hsa-miR-6891-5p; hsa-miR-532-3p; hsa-miR-331-3p; hsa-miR-93-3p; hsa-miR-1229-3p
Annotations derived over miRTarBase (Gene Ontology)	negative regulation of endopeptidase activity GO0010951	over-represented	0.0017637	0.0436965	0.0436965	6.78962	15	hsa-miR-29a-3p; hsa-miR-22-3p; hsa-miR-378a-3p; hsa-miR-483-3p; hsa-miR-296-3p; hsa-miR-378c; hsa-miR-103a-3p; hsa-miR-377-3p; hsa-miR-192-5p; hsa-miR-342-3p; hsa-miR-625-3p; hsa-miR-30e-3p; hsa-miR-331-3p; hsa-miR-184; hsa-miR-1229-3p
Annotations derived over miRTarBase (Gene Ontology)	glucocorticoid receptor binding GO0035259	over-represented	0.0017705	0.0437624	0.0437624	6.08197	14	hsa-miR-122-5p; hsa-miR-134-5p; hsa-miR-140-3p; hsa-miR-497-5p; hsa-miR-22-3p; hsa-miR-16-2-3p; hsa-miR-103a-3p; hsa-miR-369-3p; hsa-miR-145-3p; hsa-miR-342-3p; hsa-miR-30e-3p; hsa-miR-150-5p; hsa-miR-93-3p; hsa-miR-1229-3p
Annotations derived over miRTarBase (Gene Ontology)	SRP-dependent cotranslational protein targeting to membrane GO0006614	over-represented	0.0017763	0.0438056	0.0438056	22.4536	33	hsa-miR-122-5p; hsa-miR-130b-3p; hsa-miR-29a-3p; hsa-miR-140-3p; hsa-miR-497-5p; hsa-miR-450b-5p; hsa-miR-22-3p; hsa-miR-378a-3p; hsa-miR-503-5p; hsa-miR-16-2-3p; hsa-miR-483-3p; hsa-miR-296-3p; hsa-miR-378c; hsa-miR-103a-3p; hsa-miR-369-3p; hsa-miR-27b-3p; hsa-miR-145-3p; hsa-miR-361-5p; hsa-miR-339-3p; hsa-miR-192-5p; hsa-miR-342-3p; hsa-miR-10b-3p; hsa-miR-6891-5p; hsa-miR-505-5p; hsa-miR-30e-…
Annotations derived over miRTarBase (Gene Ontology)	transcription regulatory region sequence-specific DNA binding GO0000976	over-represented	0.0017839	0.0438919	0.0438919	25.5902	36	hsa-miR-122-5p; hsa-miR-130b-3p; hsa-miR-199a-3p; hsa-miR-199b-3p; hsa-miR-29a-3p; hsa-miR-140-3p; hsa-miR-497-5p; hsa-miR-22-3p; hsa-miR-503-5p; hsa-miR-16-2-3p; hsa-miR-136-3p; hsa-miR-483-3p; hsa-miR-296-3p; hsa-miR-510-5p; hsa-miR-103a-3p; hsa-miR-369-3p; hsa-miR-376a-3p; hsa-miR-27b-3p; hsa-miR-145-3p; hsa-miR-339-3p; hsa-miR-377-3p; hsa-miR-192-5p; hsa-miR-7704; hsa-miR-342-3p; hsa-miR-10b-…
Annotations derived over miRTarBase (Gene Ontology)	positive regulation of B cell receptor signaling pathway GO0050861	over-represented	0.0018079	0.0443801	0.0443801	4.0929	11	hsa-miR-122-5p; hsa-miR-140-3p; hsa-miR-22-3p; hsa-miR-103a-3p; hsa-miR-376a-3p; hsa-miR-377-3p; hsa-miR-101-3p; hsa-miR-30e-3p; hsa-miR-184; hsa-miR-1229-3p; hsa-let-7c-3p
Annotations derived over miRTarBase (Gene Ontology)	negative regulation of anoikis GO2000811	over-represented	0.0018157	0.0444694	0.0444694	6.80874	15	hsa-miR-122-5p; hsa-miR-130b-3p; hsa-miR-134-5p; hsa-miR-29a-3p; hsa-miR-497-5p; hsa-miR-503-5p; hsa-miR-103a-3p; hsa-miR-27b-3p; hsa-miR-339-3p; hsa-miR-192-5p; hsa-miR-101-3p; hsa-miR-320d; hsa-miR-30e-3p; hsa-miR-184; hsa-miR-1229-3p
Annotations derived over miRTarBase (Gene Ontology)	cardiac muscle cell proliferation GO0060038	over-represented	0.0018273	0.0446508	0.0446508	2.33333	8	hsa-miR-497-5p; hsa-miR-378a-3p; hsa-miR-136-3p; hsa-miR-378c; hsa-miR-103a-3p; hsa-miR-27b-3p; hsa-miR-377-3p; hsa-miR-101-3p
Annotations derived over miRTarBase (Gene Ontology)	intermediate filament GO0005882	over-represented	0.0018391	0.0447637	0.0447637	9.06557	18	hsa-miR-122-5p; hsa-miR-130b-3p; hsa-miR-134-5p; hsa-miR-199a-3p; hsa-miR-140-3p; hsa-miR-378a-3p; hsa-miR-483-3p; hsa-miR-296-3p; hsa-miR-337-5p; hsa-miR-103a-3p; hsa-miR-377-3p; hsa-miR-192-5p; hsa-miR-342-3p; hsa-miR-6891-5p; hsa-miR-320d; hsa-miR-331-3p; hsa-miR-93-3p; hsa-miR-1229-3p
Annotations derived over miRTarBase (Gene Ontology)	core promoter binding GO0001047	over-represented	0.0018481	0.0447637	0.0447637	14.0191	24	hsa-miR-122-5p; hsa-miR-130b-3p; hsa-miR-134-5p; hsa-miR-29a-3p; hsa-miR-497-5p; hsa-miR-450b-5p; hsa-miR-22-3p; hsa-miR-378a-3p; hsa-miR-503-5p; hsa-miR-16-2-3p; hsa-miR-296-3p; hsa-miR-510-5p; hsa-miR-103a-3p; hsa-miR-369-3p; hsa-miR-376a-3p; hsa-miR-145-3p; hsa-miR-377-3p; hsa-miR-192-5p; hsa-miR-10b-3p; hsa-miR-6891-5p; hsa-miR-505-5p; hsa-miR-30e-3p; hsa-miR-93-3p; hsa-miR-184
Annotations derived over miRTarBase (Gene Ontology)	dihydroceramidase activity GO0071633	over-represented	0.001851	0.0447637	0.0447637	1.81694	7	hsa-miR-122-5p; hsa-miR-199a-3p; hsa-miR-199b-3p; hsa-miR-140-3p; hsa-miR-450b-5p; hsa-miR-27b-3p; hsa-miR-145-3p
Annotations derived over miRTarBase (Gene Ontology)	cellular detoxification GO1990748	over-represented	0.0018528	0.0447637	0.0447637	1.3388	6	hsa-miR-1246; hsa-miR-497-5p; hsa-miR-16-2-3p; hsa-miR-369-3p; hsa-miR-192-5p; hsa-miR-101-3p
Annotations derived over miRTarBase (Gene Ontology)	electron-transferring-flavoprotein dehydrogenase activity GO0004174	over-represented	0.0018528	0.0447637	0.0447637	1.3388	6	hsa-miR-140-3p; hsa-miR-369-3p; hsa-miR-377-3p; hsa-miR-342-3p; hsa-miR-532-3p; hsa-miR-150-5p
Annotations derived over miRTarBase (Gene Ontology)	clathrin-coated endocytic vesicle membrane GO0030669	over-represented	0.0018828	0.045354	0.045354	9.86885	19	hsa-miR-122-5p; hsa-miR-130b-3p; hsa-miR-199a-3p; hsa-miR-140-3p; hsa-miR-497-5p; hsa-miR-450b-5p; hsa-miR-503-5p; hsa-miR-103a-3p; hsa-miR-369-3p; hsa-miR-27b-3p; hsa-miR-377-3p; hsa-miR-192-5p; hsa-miR-7704; hsa-miR-6891-5p; hsa-miR-532-3p; hsa-miR-30e-3p; hsa-miR-331-3p; hsa-miR-1229-3p; hsa-let-7c-3p
Annotations derived over miRTarBase (Gene Ontology)	methyl-CpG binding GO0008327	over-represented	0.0018857	0.045354	0.045354	9.0847	18	hsa-miR-122-5p; hsa-miR-130b-3p; hsa-miR-199a-3p; hsa-miR-140-3p; hsa-miR-450b-5p; hsa-miR-503-5p; hsa-miR-483-3p; hsa-miR-296-3p; hsa-miR-103a-3p; hsa-miR-361-5p; hsa-miR-192-5p; hsa-miR-101-3p; hsa-miR-6891-5p; hsa-miR-320d; hsa-miR-331-3p; hsa-miR-150-5p; hsa-miR-425-5p; hsa-miR-93-3p
Annotations derived over miRTarBase (Gene Ontology)	cellular senescence GO0090398	over-represented	0.0018949	0.0454738	0.0454738	13.1776	23	hsa-miR-122-5p; hsa-miR-130b-3p; hsa-miR-199a-3p; hsa-miR-199b-3p; hsa-miR-497-5p; hsa-miR-22-3p; hsa-miR-378a-3p; hsa-miR-503-5p; hsa-miR-483-3p; hsa-miR-296-3p; hsa-miR-510-5p; hsa-miR-103a-3p; hsa-miR-369-3p; hsa-miR-377-3p; hsa-miR-192-5p; hsa-miR-7704; hsa-miR-342-3p; hsa-miR-101-3p; hsa-miR-505-5p; hsa-miR-331-3p; hsa-miR-425-5p; hsa-miR-93-3p; hsa-miR-1229-3p
Annotations derived over miRTarBase (Gene Ontology)	positive regulation of phosphatidylinositol 3-kinase activity GO0043552	over-represented	0.0019073	0.0456053	0.0456053	7.57377	16	hsa-miR-122-5p; hsa-miR-130b-3p; hsa-miR-199a-3p; hsa-miR-199b-3p; hsa-miR-29a-3p; hsa-miR-497-5p; hsa-miR-503-5p; hsa-miR-103a-3p; hsa-miR-376a-3p; hsa-miR-192-5p; hsa-miR-101-3p; hsa-miR-505-5p; hsa-miR-331-3p; hsa-miR-150-5p; hsa-miR-425-5p; hsa-miR-184
Annotations derived over miRTarBase (Gene Ontology)	dystrophin-associated glycoprotein complex GO0016010	over-represented	0.0019089	0.0456053	0.0456053	3.5	10	hsa-miR-122-5p; hsa-miR-130b-3p; hsa-miR-29a-3p; hsa-miR-140-3p; hsa-miR-497-5p; hsa-miR-503-5p; hsa-miR-103a-3p; hsa-miR-192-5p; hsa-miR-10b-3p; hsa-miR-1229-3p
Annotations derived over miRTarBase (Gene Ontology)	positive regulation of cellular component movement GO0051272	over-represented	0.0019441	0.0463421	0.0463421	8.3388	17	hsa-miR-122-5p; hsa-miR-134-5p; hsa-miR-199a-3p; hsa-miR-29a-3p; hsa-miR-497-5p; hsa-miR-450b-5p; hsa-miR-378a-3p; hsa-miR-503-5p; hsa-miR-296-3p; hsa-miR-510-5p; hsa-miR-369-3p; hsa-miR-27b-3p; hsa-miR-361-5p; hsa-miR-377-3p; hsa-miR-10b-3p; hsa-miR-101-3p; hsa-miR-150-5p
Annotations derived over miRTarBase (Gene Ontology)	positive regulation of sodium ion transmembrane transporter activity GO2000651	over-represented	0.0019614	0.0466501	0.0466501	4.78142	12	hsa-miR-130b-3p; hsa-miR-199a-3p; hsa-miR-199b-3p; hsa-miR-497-5p; hsa-miR-378a-3p; hsa-miR-503-5p; hsa-miR-103a-3p; hsa-miR-27b-3p; hsa-miR-192-5p; hsa-miR-101-3p; hsa-miR-331-3p; hsa-miR-93-3p
Annotations derived over miRTarBase (Gene Ontology)	detection of light stimulus involved in visual perception GO0050908	over-represented	0.0019676	0.046695	0.046695	1.83607	7	hsa-miR-134-5p; hsa-miR-497-5p; hsa-miR-503-5p; hsa-miR-103a-3p; hsa-miR-376a-3p; hsa-miR-150-5p; hsa-let-7c-3p
Annotations derived over miRTarBase (Gene Ontology)	pre-mRNA intronic binding GO0097157	over-represented	0.0019946	0.0472312	0.0472312	1.35792	6	hsa-miR-296-3p; hsa-miR-27b-3p; hsa-miR-361-5p; hsa-miR-192-5p; hsa-miR-532-3p; hsa-miR-93-3p
Annotations derived over miRTarBase (Gene Ontology)	endocrine pancreas development GO0031018	over-represented	0.0020004	0.0472332	0.0472332	6.15847	14	hsa-miR-199a-3p; hsa-miR-22-3p; hsa-miR-378a-3p; hsa-miR-378c; hsa-miR-376a-3p; hsa-miR-27b-3p; hsa-miR-339-3p; hsa-miR-192-5p; hsa-miR-342-3p; hsa-miR-101-3p; hsa-miR-625-3p; hsa-miR-93-3p; hsa-miR-184; hsa-let-7c-3p
Annotations derived over miRTarBase (Gene Ontology)	phosphatidylinositol-mediated signaling GO0048015	over-represented	0.0020035	0.0472332	0.0472332	17.7104	28	hsa-miR-122-5p; hsa-miR-130b-3p; hsa-miR-199a-3p; hsa-miR-29a-3p; hsa-miR-140-3p; hsa-miR-497-5p; hsa-miR-22-3p; hsa-miR-378a-3p; hsa-miR-503-5p; hsa-miR-483-3p; hsa-miR-296-3p; hsa-miR-510-5p; hsa-miR-103a-3p; hsa-miR-369-3p; hsa-miR-376a-3p; hsa-miR-145-3p; hsa-miR-361-5p; hsa-miR-377-3p; hsa-miR-192-5p; hsa-miR-7704; hsa-miR-342-3p; hsa-miR-10b-3p; hsa-miR-101-3p; hsa-miR-532-3p; hsa-miR-675-3…
Annotations derived over miRTarBase (Gene Ontology)	positive regulation of osteoblast differentiation GO0045669	over-represented	0.0020212	0.0475458	0.0475458	16.7923	27	hsa-miR-122-5p; hsa-miR-130b-3p; hsa-miR-134-5p; hsa-miR-199a-3p; hsa-miR-29a-3p; hsa-miR-140-3p; hsa-miR-497-5p; hsa-miR-450b-5p; hsa-miR-22-3p; hsa-miR-378a-3p; hsa-miR-136-3p; hsa-miR-483-3p; hsa-miR-103a-3p; hsa-miR-369-3p; hsa-miR-27b-3p; hsa-miR-192-5p; hsa-miR-342-3p; hsa-miR-10b-3p; hsa-miR-101-3p; hsa-miR-6891-5p; hsa-miR-532-3p; hsa-miR-505-5p; hsa-miR-30e-3p; hsa-miR-150-5p; hsa-miR-42…
Annotations derived over miRTarBase (Gene Ontology)	AV node cell-bundle of His cell adhesion involved in cell communication GO0086072	over-represented	0.0020985	0.0485606	0.0485606	0.0765027	2	hsa-miR-296-3p; hsa-miR-342-3p
Annotations derived over miRTarBase (Gene Ontology)	N4-beta-N-acetylglucosaminyl-L-asparaginase activity GO0003948	over-represented	0.0020985	0.0485606	0.0485606	0.0765027	2	hsa-miR-192-5p; hsa-miR-150-5p
Annotations derived over miRTarBase (Gene Ontology)	cell adhesive protein binding involved in AV node cell-bundle of His cell communication GO0086082	over-represented	0.0020985	0.0485606	0.0485606	0.0765027	2	hsa-miR-296-3p; hsa-miR-342-3p
Annotations derived over miRTarBase (Gene Ontology)	myeloid progenitor cell differentiation GO0002318	over-represented	0.0020985	0.0485606	0.0485606	0.0765027	2	hsa-miR-378a-3p; hsa-miR-150-5p
Annotations derived over miRTarBase (Gene Ontology)	neurofilament cytoskeleton organization GO0060052	over-represented	0.0020985	0.0485606	0.0485606	0.0765027	2	hsa-miR-378a-3p; hsa-miR-377-3p
Annotations derived over miRTarBase (Gene Ontology)	peripheral nervous system myelin maintenance GO0032287	over-represented	0.0020985	0.0485606	0.0485606	0.0765027	2	hsa-miR-378a-3p; hsa-miR-377-3p
Annotations derived over miRTarBase (Gene Ontology)	regulation of Ral protein signal transduction GO0032485	over-represented	0.0020985	0.0485606	0.0485606	0.0765027	2	hsa-miR-377-3p; hsa-miR-342-3p
Annotations derived over miRTarBase (Gene Ontology)	phosphatidylcholine binding GO0031210	over-represented	0.0021007	0.0485606	0.0485606	8.39617	17	hsa-miR-122-5p; hsa-miR-130b-3p; hsa-miR-29a-3p; hsa-miR-140-3p; hsa-miR-497-5p; hsa-miR-378a-3p; hsa-miR-503-5p; hsa-miR-296-3p; hsa-miR-378c; hsa-miR-27b-3p; hsa-miR-192-5p; hsa-miR-532-3p; hsa-miR-30e-3p; hsa-miR-331-3p; hsa-miR-150-5p; hsa-miR-4466; hsa-miR-1229-3p
Annotations derived over miRTarBase (Gene Ontology)	transepithelial transport GO0070633	over-represented	0.0021446	0.0493625	0.0493625	1.37705	6	hsa-miR-134-5p; hsa-miR-16-2-3p; hsa-miR-296-3p; hsa-miR-369-3p; hsa-miR-192-5p; hsa-miR-342-3p
Annotations derived over miRTarBase (Gene Ontology)	transforming growth factor beta receptor, inhibitory cytoplasmic mediator activity GO0030617	over-represented	0.0021446	0.0493625	0.0493625	1.37705	6	hsa-miR-134-5p; hsa-miR-497-5p; hsa-miR-503-5p; hsa-miR-510-5p; hsa-miR-103a-3p; hsa-miR-376a-3p
Annotations derived over miRTarBase (Gene Ontology)	nucleotide-excision repair, preincision complex assembly GO0006294	over-represented	0.0021552	0.0493945	0.0493945	8.4153	17	hsa-miR-122-5p; hsa-miR-130b-3p; hsa-miR-199a-3p; hsa-miR-497-5p; hsa-miR-450b-5p; hsa-miR-378a-3p; hsa-miR-296-3p; hsa-miR-103a-3p; hsa-miR-27b-3p; hsa-miR-361-5p; hsa-miR-192-5p; hsa-miR-342-3p; hsa-miR-505-5p; hsa-miR-331-3p; hsa-miR-150-5p; hsa-miR-93-3p; hsa-let-7c-3p
Annotations derived over miRTarBase (Gene Ontology)	ribosomal small subunit binding GO0043024	over-represented	0.0021552	0.0493945	0.0493945	8.4153	17	hsa-miR-1246; hsa-miR-122-5p; hsa-miR-134-5p; hsa-miR-29a-3p; hsa-miR-497-5p; hsa-miR-503-5p; hsa-miR-296-3p; hsa-miR-103a-3p; hsa-miR-361-5p; hsa-miR-192-5p; hsa-miR-342-3p; hsa-miR-101-3p; hsa-miR-6891-5p; hsa-miR-505-5p; hsa-miR-30e-3p; hsa-miR-93-3p; hsa-let-7c-3p
Annotations derived over miRTarBase (Gene Ontology)	RNA polymerase II activating transcription factor binding GO0001102	over-represented	0.0021752	0.0496826	0.0496826	12.4508	22	hsa-miR-122-5p; hsa-miR-130b-3p; hsa-miR-29a-3p; hsa-miR-497-5p; hsa-miR-22-3p; hsa-miR-483-3p; hsa-miR-296-3p; hsa-miR-103a-3p; hsa-miR-369-3p; hsa-miR-27b-3p; hsa-miR-145-3p; hsa-miR-361-5p; hsa-miR-377-3p; hsa-miR-192-5p; hsa-miR-342-3p; hsa-miR-101-3p; hsa-miR-6891-5p; hsa-miR-532-3p; hsa-miR-331-3p; hsa-miR-150-5p; hsa-miR-93-3p; hsa-miR-1229-3p
Annotations derived over miRTarBase (Gene Ontology)	glutamate metabolic process GO0006536	over-represented	0.0021817	0.0496826	0.0496826	2.96448	9	hsa-miR-29a-3p; hsa-miR-140-3p; hsa-miR-483-3p; hsa-miR-103a-3p; hsa-miR-192-5p; hsa-miR-342-3p; hsa-miR-101-3p; hsa-miR-532-3p; hsa-miR-93-3p
Annotations derived over miRTarBase (Gene Ontology)	nephron development GO0072006	over-represented	0.0021817	0.0496826	0.0496826	2.96448	9	hsa-miR-130b-3p; hsa-miR-199a-3p; hsa-miR-199b-3p; hsa-miR-136-3p; hsa-miR-27b-3p; hsa-miR-192-5p; hsa-miR-101-3p; hsa-miR-6891-5p; hsa-miR-93-3p
Annotations derived over miRTarBase (Gene Ontology)	extracellular matrix disassembly GO0022617	over-represented	0.0021935	0.0498458	0.0498458	13.3115	23	hsa-miR-122-5p; hsa-miR-130b-3p; hsa-miR-199a-3p; hsa-miR-29a-3p; hsa-miR-140-3p; hsa-miR-497-5p; hsa-miR-22-3p; hsa-miR-503-5p; hsa-miR-483-3p; hsa-miR-296-3p; hsa-miR-103a-3p; hsa-miR-27b-3p; hsa-miR-145-3p; hsa-miR-361-5p; hsa-miR-377-3p; hsa-miR-192-5p; hsa-miR-101-3p; hsa-miR-6891-5p; hsa-miR-625-3p; hsa-miR-331-3p; hsa-miR-150-5p; hsa-miR-93-3p; hsa-let-7c-3p

## Sheet: Table S3
Table S3. KEGG pathway analysis result of the differentially expressed microRNA
Category	Subcategory	Enrichment	P-value	P-adjusted	Q-value	Expected	Observed	miRNAs/precursors
Pathways (KEGG)	Fc gamma R-mediated phagocytosis	over-represented	0.0010511	0.0125745	0.0125745	27.2116	38	hsa-miR-122-5p; hsa-miR-130b-3p; hsa-miR-199a-3p; hsa-miR-29a-3p; hsa-miR-140-3p; hsa-miR-497-5p; hsa-miR-450b-5p; hsa-miR-22-3p; hsa-miR-378a-3p; hsa-miR-503-5p; hsa-miR-16-2-3p; hsa-miR-136-3p; hsa-miR-483-3p; hsa-miR-296-3p; hsa-miR-510-5p; hsa-miR-378c; hsa-miR-103a-3p; hsa-miR-369-3p; hsa-miR-376a-3p; hsa-miR-27b-3p; hsa-miR-361-5p; hsa-miR-377-3p; hsa-miR-192-5p; hsa-miR-342-3p; hsa-miR-10b…
Pathways (KEGG)	Inflammatory bowel disease IBD	over-represented	0.0011057	0.0126477	0.0126477	12.7051	23	hsa-miR-1246; hsa-miR-122-5p; hsa-miR-130b-3p; hsa-miR-29a-3p; hsa-miR-497-5p; hsa-miR-378a-3p; hsa-miR-503-5p; hsa-miR-483-3p; hsa-miR-378c; hsa-miR-103a-3p; hsa-miR-27b-3p; hsa-miR-145-3p; hsa-miR-361-5p; hsa-miR-339-3p; hsa-miR-377-3p; hsa-miR-192-5p; hsa-miR-7704; hsa-miR-342-3p; hsa-miR-10b-3p; hsa-miR-101-3p; hsa-miR-331-3p; hsa-miR-150-5p; hsa-miR-425-5p
Pathways (KEGG)	mTOR signaling pathway	over-represented	0.0011355	0.0126477	0.0126477	34.5894	44	hsa-miR-1246; hsa-miR-122-5p; hsa-miR-130b-3p; hsa-miR-134-5p; hsa-miR-199a-3p; hsa-miR-199b-3p; hsa-miR-29a-3p; hsa-miR-140-3p; hsa-miR-497-5p; hsa-miR-450b-5p; hsa-miR-22-3p; hsa-miR-378a-3p; hsa-miR-503-5p; hsa-miR-16-2-3p; hsa-miR-136-3p; hsa-miR-483-3p; hsa-miR-296-3p; hsa-miR-378c; hsa-miR-337-5p; hsa-miR-103a-3p; hsa-miR-369-3p; hsa-miR-376a-3p; hsa-miR-27b-3p; hsa-miR-145-3p; hsa-miR-361-…
Pathways (KEGG)	Renal cell carcinoma	over-represented	0.0012791	0.0135979	0.0135979	28.553	39	hsa-miR-122-5p; hsa-miR-130b-3p; hsa-miR-134-5p; hsa-miR-199a-3p; hsa-miR-199b-3p; hsa-miR-29a-3p; hsa-miR-497-5p; hsa-miR-450b-5p; hsa-miR-22-3p; hsa-miR-378a-3p; hsa-miR-503-5p; hsa-miR-483-3p; hsa-miR-296-3p; hsa-miR-510-5p; hsa-miR-378c; hsa-miR-103a-3p; hsa-miR-369-3p; hsa-miR-376a-3p; hsa-miR-27b-3p; hsa-miR-361-5p; hsa-miR-377-3p; hsa-miR-192-5p; hsa-miR-7704; hsa-miR-342-3p; hsa-miR-10b-3…
Pathways (KEGG)	Bile secretion	over-represented	0.0013051	0.0135979	0.0135979	16.3653	27	hsa-miR-1246; hsa-miR-122-5p; hsa-miR-130b-3p; hsa-miR-199a-3p; hsa-miR-199b-3p; hsa-miR-29a-3p; hsa-miR-497-5p; hsa-miR-450b-5p; hsa-miR-22-3p; hsa-miR-503-5p; hsa-miR-16-2-3p; hsa-miR-483-3p; hsa-miR-510-5p; hsa-miR-369-3p; hsa-miR-376a-3p; hsa-miR-27b-3p; hsa-miR-361-5p; hsa-miR-377-3p; hsa-miR-192-5p; hsa-miR-7704; hsa-miR-101-3p; hsa-miR-532-3p; hsa-miR-331-3p; hsa-miR-150-5p; hsa-miR-93-3p;…
Pathways (KEGG)	GnRH secretion	over-represented	0.0014441	0.0145767	0.0145767	18.3199	29	hsa-miR-122-5p; hsa-miR-130b-3p; hsa-miR-134-5p; hsa-miR-199a-3p; hsa-miR-29a-3p; hsa-miR-140-3p; hsa-miR-497-5p; hsa-miR-450b-5p; hsa-miR-22-3p; hsa-miR-378a-3p; hsa-miR-503-5p; hsa-miR-296-3p; hsa-miR-510-5p; hsa-miR-378c; hsa-miR-103a-3p; hsa-miR-376a-3p; hsa-miR-27b-3p; hsa-miR-361-5p; hsa-miR-192-5p; hsa-miR-101-3p; hsa-miR-625-3p; hsa-miR-505-5p; hsa-miR-30e-3p; hsa-miR-331-3p; hsa-miR-150-…
Pathways (KEGG)	Phagosome	over-represented	0.0015268	0.0149445	0.0149445	28.7446	39	hsa-miR-122-5p; hsa-miR-130b-3p; hsa-miR-134-5p; hsa-miR-199a-3p; hsa-miR-199b-3p; hsa-miR-29a-3p; hsa-miR-140-3p; hsa-miR-497-5p; hsa-miR-450b-5p; hsa-miR-22-3p; hsa-miR-378a-3p; hsa-miR-503-5p; hsa-miR-16-2-3p; hsa-miR-136-3p; hsa-miR-483-3p; hsa-miR-296-3p; hsa-miR-510-5p; hsa-miR-103a-3p; hsa-miR-369-3p; hsa-miR-376a-3p; hsa-miR-27b-3p; hsa-miR-361-5p; hsa-miR-377-3p; hsa-miR-192-5p; hsa-miR-…
Pathways (KEGG)	Pyrimidine metabolism	over-represented	0.0015779	0.01499	0.01499	13.8741	24	hsa-miR-122-5p; hsa-miR-130b-3p; hsa-miR-199a-3p; hsa-miR-199b-3p; hsa-miR-29a-3p; hsa-miR-140-3p; hsa-miR-497-5p; hsa-miR-450b-5p; hsa-miR-378a-3p; hsa-miR-510-5p; hsa-miR-378c; hsa-miR-103a-3p; hsa-miR-27b-3p; hsa-miR-361-5p; hsa-miR-192-5p; hsa-miR-342-3p; hsa-miR-101-3p; hsa-miR-675-3p; hsa-miR-505-5p; hsa-miR-30e-3p; hsa-miR-331-3p; hsa-miR-150-5p; hsa-miR-425-5p; hsa-miR-1229-3p
Pathways (KEGG)	Measles	over-represented	0.0018357	0.0169411	0.0169411	32.5197	42	hsa-miR-1246; hsa-miR-122-5p; hsa-miR-130b-3p; hsa-miR-134-5p; hsa-miR-199a-3p; hsa-miR-199b-3p; hsa-miR-29a-3p; hsa-miR-140-3p; hsa-miR-497-5p; hsa-miR-450b-5p; hsa-miR-22-3p; hsa-miR-378a-3p; hsa-miR-503-5p; hsa-miR-16-2-3p; hsa-miR-483-3p; hsa-miR-296-3p; hsa-miR-510-5p; hsa-miR-378c; hsa-miR-103a-3p; hsa-miR-369-3p; hsa-miR-376a-3p; hsa-miR-27b-3p; hsa-miR-145-3p; hsa-miR-361-5p; hsa-miR-339-…
Pathways (KEGG)	Phosphatidylinositol signaling system	over-represented	0.0019166	0.0169729	0.0169729	24.6054	35	hsa-miR-1246; hsa-miR-122-5p; hsa-miR-130b-3p; hsa-miR-29a-3p; hsa-miR-140-3p; hsa-miR-497-5p; hsa-miR-450b-5p; hsa-miR-22-3p; hsa-miR-378a-3p; hsa-miR-503-5p; hsa-miR-136-3p; hsa-miR-483-3p; hsa-miR-296-3p; hsa-miR-510-5p; hsa-miR-103a-3p; hsa-miR-369-3p; hsa-miR-376a-3p; hsa-miR-27b-3p; hsa-miR-145-3p; hsa-miR-361-5p; hsa-miR-377-3p; hsa-miR-192-5p; hsa-miR-7704; hsa-miR-342-3p; hsa-miR-101-3p;…
Pathways (KEGG)	Glioma	over-represented	0.0021113	0.0169729	0.0169729	32.6731	42	hsa-miR-1246; hsa-miR-122-5p; hsa-miR-130b-3p; hsa-miR-134-5p; hsa-miR-199a-3p; hsa-miR-199b-3p; hsa-miR-29a-3p; hsa-miR-140-3p; hsa-miR-497-5p; hsa-miR-450b-5p; hsa-miR-22-3p; hsa-miR-378a-3p; hsa-miR-503-5p; hsa-miR-483-3p; hsa-miR-296-3p; hsa-miR-510-5p; hsa-miR-378c; hsa-miR-103a-3p; hsa-miR-369-3p; hsa-miR-376a-3p; hsa-miR-27b-3p; hsa-miR-145-3p; hsa-miR-361-5p; hsa-miR-377-3p; hsa-miR-192-5…
Pathways (KEGG)	Drug metabolism - other enzymes	over-represented	0.0021195	0.0169729	0.0169729	13.28	23	hsa-miR-122-5p; hsa-miR-130b-3p; hsa-miR-199a-3p; hsa-miR-199b-3p; hsa-miR-140-3p; hsa-miR-497-5p; hsa-miR-450b-5p; hsa-miR-378a-3p; hsa-miR-503-5p; hsa-miR-510-5p; hsa-miR-103a-3p; hsa-miR-27b-3p; hsa-miR-361-5p; hsa-miR-192-5p; hsa-miR-342-3p; hsa-miR-101-3p; hsa-miR-532-3p; hsa-miR-675-3p; hsa-miR-30e-3p; hsa-miR-331-3p; hsa-miR-150-5p; hsa-miR-425-5p; hsa-miR-1229-3p
Pathways (KEGG)	Vibrio cholerae infection	over-represented	0.0021513	0.0169729	0.0169729	17.7833	28	hsa-miR-1246; hsa-miR-122-5p; hsa-miR-130b-3p; hsa-miR-199a-3p; hsa-miR-199b-3p; hsa-miR-497-5p; hsa-miR-450b-5p; hsa-miR-22-3p; hsa-miR-378a-3p; hsa-miR-503-5p; hsa-miR-16-2-3p; hsa-miR-483-3p; hsa-miR-296-3p; hsa-miR-103a-3p; hsa-miR-369-3p; hsa-miR-376a-3p; hsa-miR-361-5p; hsa-miR-377-3p; hsa-miR-192-5p; hsa-miR-342-3p; hsa-miR-101-3p; hsa-miR-532-3p; hsa-miR-320d; hsa-miR-30e-3p; hsa-miR-331-…
Pathways (KEGG)	Regulation of lipolysis in adipocytes	over-represented	0.0021545	0.0169729	0.0169729	15.9437	26	hsa-miR-1246; hsa-miR-122-5p; hsa-miR-130b-3p; hsa-miR-199a-3p; hsa-miR-199b-3p; hsa-miR-29a-3p; hsa-miR-497-5p; hsa-miR-450b-5p; hsa-miR-22-3p; hsa-miR-378a-3p; hsa-miR-503-5p; hsa-miR-483-3p; hsa-miR-296-3p; hsa-miR-378c; hsa-miR-103a-3p; hsa-miR-376a-3p; hsa-miR-361-5p; hsa-miR-192-5p; hsa-miR-101-3p; hsa-miR-625-3p; hsa-miR-532-3p; hsa-miR-320d; hsa-miR-30e-3p; hsa-miR-331-3p; hsa-miR-150-5p;…
Pathways (KEGG)	Sphingolipid metabolism	over-represented	0.0021545	0.0169729	0.0169729	15.9437	26	hsa-miR-122-5p; hsa-miR-130b-3p; hsa-miR-134-5p; hsa-miR-199a-3p; hsa-miR-199b-3p; hsa-miR-140-3p; hsa-miR-497-5p; hsa-miR-450b-5p; hsa-miR-503-5p; hsa-miR-296-3p; hsa-miR-510-5p; hsa-miR-27b-3p; hsa-miR-145-3p; hsa-miR-377-3p; hsa-miR-192-5p; hsa-miR-342-3p; hsa-miR-101-3p; hsa-miR-6891-5p; hsa-miR-625-3p; hsa-miR-505-5p; hsa-miR-331-3p; hsa-miR-150-5p; hsa-miR-425-5p; hsa-miR-184; hsa-miR-4466;…
Pathways (KEGG)	Prostate cancer	over-represented	0.0022718	0.0174714	0.0174714	34.0145	43	hsa-miR-1246; hsa-miR-122-5p; hsa-miR-130b-3p; hsa-miR-134-5p; hsa-miR-199a-3p; hsa-miR-199b-3p; hsa-miR-29a-3p; hsa-miR-497-5p; hsa-miR-450b-5p; hsa-miR-22-3p; hsa-miR-378a-3p; hsa-miR-503-5p; hsa-miR-16-2-3p; hsa-miR-483-3p; hsa-miR-296-3p; hsa-miR-510-5p; hsa-miR-378c; hsa-miR-103a-3p; hsa-miR-369-3p; hsa-miR-376a-3p; hsa-miR-27b-3p; hsa-miR-145-3p; hsa-miR-361-5p; hsa-miR-339-3p; hsa-miR-377-…
Pathways (KEGG)	Neurotrophin signaling pathway	over-represented	0.0024667	0.0185292	0.0185292	32.8455	42	hsa-miR-1246; hsa-miR-122-5p; hsa-miR-130b-3p; hsa-miR-134-5p; hsa-miR-199a-3p; hsa-miR-29a-3p; hsa-miR-140-3p; hsa-miR-497-5p; hsa-miR-450b-5p; hsa-miR-22-3p; hsa-miR-378a-3p; hsa-miR-503-5p; hsa-miR-16-2-3p; hsa-miR-483-3p; hsa-miR-296-3p; hsa-miR-510-5p; hsa-miR-378c; hsa-miR-103a-3p; hsa-miR-369-3p; hsa-miR-376a-3p; hsa-miR-27b-3p; hsa-miR-145-3p; hsa-miR-361-5p; hsa-miR-339-3p; hsa-miR-377-3…
Pathways (KEGG)	Amyotrophic lateral sclerosis ALS	over-represented	0.0027332	0.0200641	0.0200641	18.0325	28	hsa-miR-122-5p; hsa-miR-130b-3p; hsa-miR-29a-3p; hsa-miR-497-5p; hsa-miR-450b-5p; hsa-miR-22-3p; hsa-miR-378a-3p; hsa-miR-503-5p; hsa-miR-16-2-3p; hsa-miR-483-3p; hsa-miR-510-5p; hsa-miR-103a-3p; hsa-miR-369-3p; hsa-miR-376a-3p; hsa-miR-27b-3p; hsa-miR-361-5p; hsa-miR-377-3p; hsa-miR-192-5p; hsa-miR-101-3p; hsa-miR-625-3p; hsa-miR-532-3p; hsa-miR-505-5p; hsa-miR-30e-3p; hsa-miR-150-5p; hsa-miR-42…
Pathways (KEGG)	Oxytocin signaling pathway	over-represented	0.0027982	0.0200846	0.0200846	34.2444	43	hsa-miR-1246; hsa-miR-122-5p; hsa-miR-130b-3p; hsa-miR-134-5p; hsa-miR-199a-3p; hsa-miR-199b-3p; hsa-miR-29a-3p; hsa-miR-140-3p; hsa-miR-497-5p; hsa-miR-450b-5p; hsa-miR-22-3p; hsa-miR-378a-3p; hsa-miR-503-5p; hsa-miR-16-2-3p; hsa-miR-136-3p; hsa-miR-483-3p; hsa-miR-296-3p; hsa-miR-510-5p; hsa-miR-378c; hsa-miR-103a-3p; hsa-miR-369-3p; hsa-miR-376a-3p; hsa-miR-27b-3p; hsa-miR-145-3p; hsa-miR-361-…
Pathways (KEGG)	Dilated cardiomyopathy DCM	over-represented	0.003056	0.0211552	0.0211552	23.0532	33	hsa-miR-1246; hsa-miR-122-5p; hsa-miR-130b-3p; hsa-miR-134-5p; hsa-miR-199a-3p; hsa-miR-199b-3p; hsa-miR-29a-3p; hsa-miR-140-3p; hsa-miR-497-5p; hsa-miR-450b-5p; hsa-miR-22-3p; hsa-miR-378a-3p; hsa-miR-136-3p; hsa-miR-483-3p; hsa-miR-296-3p; hsa-miR-510-5p; hsa-miR-378c; hsa-miR-103a-3p; hsa-miR-369-3p; hsa-miR-376a-3p; hsa-miR-145-3p; hsa-miR-361-5p; hsa-miR-192-5p; hsa-miR-342-3p; hsa-miR-10b-3…
Pathways (KEGG)	Platelet activation	over-represented	0.0031255	0.0211552	0.0211552	29.5495	39	hsa-miR-1246; hsa-miR-122-5p; hsa-miR-130b-3p; hsa-miR-134-5p; hsa-miR-199a-3p; hsa-miR-199b-3p; hsa-miR-29a-3p; hsa-miR-140-3p; hsa-miR-497-5p; hsa-miR-450b-5p; hsa-miR-22-3p; hsa-miR-378a-3p; hsa-miR-503-5p; hsa-miR-136-3p; hsa-miR-483-3p; hsa-miR-296-3p; hsa-miR-510-5p; hsa-miR-378c; hsa-miR-103a-3p; hsa-miR-369-3p; hsa-miR-376a-3p; hsa-miR-27b-3p; hsa-miR-145-3p; hsa-miR-361-5p; hsa-miR-192-5…
Pathways (KEGG)	Cholinergic synapse	over-represented	0.0032279	0.0211552	0.0211552	24.1455	34	hsa-miR-1246; hsa-miR-122-5p; hsa-miR-130b-3p; hsa-miR-134-5p; hsa-miR-199a-3p; hsa-miR-29a-3p; hsa-miR-497-5p; hsa-miR-450b-5p; hsa-miR-22-3p; hsa-miR-378a-3p; hsa-miR-503-5p; hsa-miR-483-3p; hsa-miR-296-3p; hsa-miR-378c; hsa-miR-103a-3p; hsa-miR-376a-3p; hsa-miR-27b-3p; hsa-miR-361-5p; hsa-miR-377-3p; hsa-miR-192-5p; hsa-miR-342-3p; hsa-miR-101-3p; hsa-miR-625-3p; hsa-miR-532-3p; hsa-miR-320d; …
Pathways (KEGG)	Hematopoietic cell lineage	over-represented	0.0032652	0.0211552	0.0211552	16.3653	26	hsa-miR-122-5p; hsa-miR-130b-3p; hsa-miR-199a-3p; hsa-miR-199b-3p; hsa-miR-29a-3p; hsa-miR-140-3p; hsa-miR-497-5p; hsa-miR-22-3p; hsa-miR-503-5p; hsa-miR-136-3p; hsa-miR-103a-3p; hsa-miR-376a-3p; hsa-miR-27b-3p; hsa-miR-377-3p; hsa-miR-192-5p; hsa-miR-7704; hsa-miR-342-3p; hsa-miR-101-3p; hsa-miR-6891-5p; hsa-miR-505-5p; hsa-miR-30e-3p; hsa-miR-331-3p; hsa-miR-150-5p; hsa-miR-184; hsa-miR-1229-3p…
Pathways (KEGG)	Pathogenic Escherichia coli infection	over-represented	0.0032748	0.0211552	0.0211552	35.72	44	hsa-miR-122-5p; hsa-miR-130b-3p; hsa-miR-134-5p; hsa-miR-199a-3p; hsa-miR-199b-3p; hsa-miR-29a-3p; hsa-miR-140-3p; hsa-miR-497-5p; hsa-miR-450b-5p; hsa-miR-22-3p; hsa-miR-378a-3p; hsa-miR-503-5p; hsa-miR-16-2-3p; hsa-miR-483-3p; hsa-miR-296-3p; hsa-miR-510-5p; hsa-miR-337-5p; hsa-miR-103a-3p; hsa-miR-369-3p; hsa-miR-376a-3p; hsa-miR-27b-3p; hsa-miR-145-3p; hsa-miR-361-5p; hsa-miR-339-3p; hsa-miR-…
Pathways (KEGG)	Apelin signaling pathway	over-represented	0.0039084	0.0247534	0.0247534	30.9675	40	hsa-miR-1246; hsa-miR-122-5p; hsa-miR-130b-3p; hsa-miR-134-5p; hsa-miR-199a-3p; hsa-miR-29a-3p; hsa-miR-140-3p; hsa-miR-497-5p; hsa-miR-450b-5p; hsa-miR-22-3p; hsa-miR-378a-3p; hsa-miR-503-5p; hsa-miR-16-2-3p; hsa-miR-136-3p; hsa-miR-483-3p; hsa-miR-296-3p; hsa-miR-510-5p; hsa-miR-378c; hsa-miR-103a-3p; hsa-miR-369-3p; hsa-miR-27b-3p; hsa-miR-145-3p; hsa-miR-361-5p; hsa-miR-377-3p; hsa-miR-192-5p…
Pathways (KEGG)	Rheumatoid arthritis	over-represented	0.0042542	0.026425	0.026425	15.7329	25	hsa-miR-122-5p; hsa-miR-130b-3p; hsa-miR-134-5p; hsa-miR-199a-3p; hsa-miR-29a-3p; hsa-miR-140-3p; hsa-miR-497-5p; hsa-miR-378a-3p; hsa-miR-503-5p; hsa-miR-16-2-3p; hsa-miR-296-3p; hsa-miR-378c; hsa-miR-369-3p; hsa-miR-27b-3p; hsa-miR-361-5p; hsa-miR-377-3p; hsa-miR-192-5p; hsa-miR-7704; hsa-miR-342-3p; hsa-miR-101-3p; hsa-miR-30e-3p; hsa-miR-150-5p; hsa-miR-93-3p; hsa-miR-184; hsa-miR-4466
Pathways (KEGG)	GnRH signaling pathway	over-represented	0.0044773	0.0272865	0.0272865	24.5287	34	hsa-miR-1246; hsa-miR-122-5p; hsa-miR-130b-3p; hsa-miR-134-5p; hsa-miR-199a-3p; hsa-miR-199b-3p; hsa-miR-29a-3p; hsa-miR-140-3p; hsa-miR-497-5p; hsa-miR-450b-5p; hsa-miR-22-3p; hsa-miR-378a-3p; hsa-miR-483-3p; hsa-miR-296-3p; hsa-miR-510-5p; hsa-miR-103a-3p; hsa-miR-369-3p; hsa-miR-376a-3p; hsa-miR-27b-3p; hsa-miR-377-3p; hsa-miR-192-5p; hsa-miR-342-3p; hsa-miR-101-3p; hsa-miR-6891-5p; hsa-miR-62…
Pathways (KEGG)	Central carbon metabolism in cancer	over-represented	0.004658	0.027862	0.027862	26.6942	36	hsa-miR-122-5p; hsa-miR-130b-3p; hsa-miR-134-5p; hsa-miR-199a-3p; hsa-miR-199b-3p; hsa-miR-29a-3p; hsa-miR-140-3p; hsa-miR-497-5p; hsa-miR-22-3p; hsa-miR-378a-3p; hsa-miR-503-5p; hsa-miR-16-2-3p; hsa-miR-483-3p; hsa-miR-296-3p; hsa-miR-510-5p; hsa-miR-378c; hsa-miR-103a-3p; hsa-miR-369-3p; hsa-miR-376a-3p; hsa-miR-27b-3p; hsa-miR-361-5p; hsa-miR-377-3p; hsa-miR-192-5p; hsa-miR-101-3p; hsa-miR-689…
Pathways (KEGG)	VEGF signaling pathway	over-represented	0.0049046	0.0288033	0.0288033	20.6003	30	hsa-miR-122-5p; hsa-miR-130b-3p; hsa-miR-134-5p; hsa-miR-199a-3p; hsa-miR-29a-3p; hsa-miR-497-5p; hsa-miR-22-3p; hsa-miR-378a-3p; hsa-miR-503-5p; hsa-miR-483-3p; hsa-miR-296-3p; hsa-miR-378c; hsa-miR-103a-3p; hsa-miR-369-3p; hsa-miR-376a-3p; hsa-miR-27b-3p; hsa-miR-361-5p; hsa-miR-192-5p; hsa-miR-342-3p; hsa-miR-101-3p; hsa-miR-625-3p; hsa-miR-532-3p; hsa-miR-30e-3p; hsa-miR-331-3p; hsa-miR-150-5…
Pathways (KEGG)	Hepatocellular carcinoma	over-represented	0.0050107	0.0289012	0.0289012	37.5405	45	hsa-miR-1246; hsa-miR-122-5p; hsa-miR-130b-3p; hsa-miR-134-5p; hsa-miR-199a-3p; hsa-miR-199b-3p; hsa-miR-29a-3p; hsa-miR-140-3p; hsa-miR-497-5p; hsa-miR-450b-5p; hsa-miR-22-3p; hsa-miR-378a-3p; hsa-miR-503-5p; hsa-miR-16-2-3p; hsa-miR-136-3p; hsa-miR-483-3p; hsa-miR-296-3p; hsa-miR-378c; hsa-miR-103a-3p; hsa-miR-369-3p; hsa-miR-376a-3p; hsa-miR-27b-3p; hsa-miR-145-3p; hsa-miR-361-5p; hsa-miR-339-…
Pathways (KEGG)	Ribosome	over-represented	0.0051828	0.0290986	0.0290986	25.7552	35	hsa-miR-122-5p; hsa-miR-130b-3p; hsa-miR-29a-3p; hsa-miR-140-3p; hsa-miR-497-5p; hsa-miR-450b-5p; hsa-miR-22-3p; hsa-miR-378a-3p; hsa-miR-503-5p; hsa-miR-16-2-3p; hsa-miR-483-3p; hsa-miR-296-3p; hsa-miR-510-5p; hsa-miR-378c; hsa-miR-103a-3p; hsa-miR-369-3p; hsa-miR-27b-3p; hsa-miR-145-3p; hsa-miR-361-5p; hsa-miR-339-3p; hsa-miR-192-5p; hsa-miR-342-3p; hsa-miR-10b-3p; hsa-miR-6891-5p; hsa-miR-625-…
Pathways (KEGG)	Apoptosis	over-represented	0.0052251	0.0290986	0.0290986	33.7079	42	hsa-miR-1246; hsa-miR-122-5p; hsa-miR-130b-3p; hsa-miR-134-5p; hsa-miR-199a-3p; hsa-miR-29a-3p; hsa-miR-140-3p; hsa-miR-497-5p; hsa-miR-450b-5p; hsa-miR-22-3p; hsa-miR-378a-3p; hsa-miR-503-5p; hsa-miR-16-2-3p; hsa-miR-136-3p; hsa-miR-483-3p; hsa-miR-296-3p; hsa-miR-510-5p; hsa-miR-378c; hsa-miR-103a-3p; hsa-miR-376a-3p; hsa-miR-27b-3p; hsa-miR-145-3p; hsa-miR-361-5p; hsa-miR-339-3p; hsa-miR-377-3…
Pathways (KEGG)	Adrenergic signaling in cardiomyocytes	over-represented	0.0055794	0.0301273	0.0301273	30.2393	39	hsa-miR-1246; hsa-miR-122-5p; hsa-miR-130b-3p; hsa-miR-199a-3p; hsa-miR-199b-3p; hsa-miR-29a-3p; hsa-miR-497-5p; hsa-miR-450b-5p; hsa-miR-22-3p; hsa-miR-378a-3p; hsa-miR-503-5p; hsa-miR-16-2-3p; hsa-miR-136-3p; hsa-miR-483-3p; hsa-miR-296-3p; hsa-miR-510-5p; hsa-miR-378c; hsa-miR-103a-3p; hsa-miR-369-3p; hsa-miR-376a-3p; hsa-miR-27b-3p; hsa-miR-145-3p; hsa-miR-361-5p; hsa-miR-192-5p; hsa-miR-342-…
Pathways (KEGG)	B cell receptor signaling pathway	over-represented	0.0057696	0.0301273	0.0301273	24.8354	34	hsa-miR-1246; hsa-miR-122-5p; hsa-miR-130b-3p; hsa-miR-134-5p; hsa-miR-199a-3p; hsa-miR-29a-3p; hsa-miR-497-5p; hsa-miR-22-3p; hsa-miR-378a-3p; hsa-miR-503-5p; hsa-miR-483-3p; hsa-miR-296-3p; hsa-miR-378c; hsa-miR-103a-3p; hsa-miR-369-3p; hsa-miR-376a-3p; hsa-miR-27b-3p; hsa-miR-361-5p; hsa-miR-339-3p; hsa-miR-377-3p; hsa-miR-192-5p; hsa-miR-342-3p; hsa-miR-10b-3p; hsa-miR-101-3p; hsa-miR-6891-5p…
Pathways (KEGG)	Ovarian steroidogenesis	over-represented	0.0057809	0.0301273	0.0301273	15.158	24	hsa-miR-1246; hsa-miR-122-5p; hsa-miR-130b-3p; hsa-miR-199a-3p; hsa-miR-199b-3p; hsa-miR-29a-3p; hsa-miR-497-5p; hsa-miR-450b-5p; hsa-miR-22-3p; hsa-miR-378a-3p; hsa-miR-503-5p; hsa-miR-483-3p; hsa-miR-296-3p; hsa-miR-376a-3p; hsa-miR-27b-3p; hsa-miR-377-3p; hsa-miR-192-5p; hsa-miR-7704; hsa-miR-342-3p; hsa-miR-10b-3p; hsa-miR-101-3p; hsa-miR-532-3p; hsa-miR-675-3p; hsa-miR-331-3p
Pathways (KEGG)	Prolactin signaling pathway	over-represented	0.0057829	0.0301273	0.0301273	25.8893	35	hsa-miR-1246; hsa-miR-122-5p; hsa-miR-130b-3p; hsa-miR-134-5p; hsa-miR-199a-3p; hsa-miR-29a-3p; hsa-miR-140-3p; hsa-miR-497-5p; hsa-miR-450b-5p; hsa-miR-22-3p; hsa-miR-378a-3p; hsa-miR-503-5p; hsa-miR-296-3p; hsa-miR-378c; hsa-miR-103a-3p; hsa-miR-369-3p; hsa-miR-376a-3p; hsa-miR-27b-3p; hsa-miR-145-3p; hsa-miR-361-5p; hsa-miR-339-3p; hsa-miR-377-3p; hsa-miR-192-5p; hsa-miR-342-3p; hsa-miR-101-3p…
Pathways (KEGG)	Sphingolipid signaling pathway	over-represented	0.0059389	0.0304487	0.0304487	30.316	39	hsa-miR-122-5p; hsa-miR-130b-3p; hsa-miR-134-5p; hsa-miR-199a-3p; hsa-miR-199b-3p; hsa-miR-29a-3p; hsa-miR-140-3p; hsa-miR-497-5p; hsa-miR-450b-5p; hsa-miR-22-3p; hsa-miR-378a-3p; hsa-miR-503-5p; hsa-miR-16-2-3p; hsa-miR-483-3p; hsa-miR-296-3p; hsa-miR-510-5p; hsa-miR-378c; hsa-miR-103a-3p; hsa-miR-369-3p; hsa-miR-376a-3p; hsa-miR-27b-3p; hsa-miR-361-5p; hsa-miR-339-3p; hsa-miR-377-3p; hsa-miR-19…
Pathways (KEGG)	Spliceosome	over-represented	0.0065173	0.0325087	0.0325087	30.431	39	hsa-miR-122-5p; hsa-miR-130b-3p; hsa-miR-134-5p; hsa-miR-199a-3p; hsa-miR-199b-3p; hsa-miR-29a-3p; hsa-miR-497-5p; hsa-miR-450b-5p; hsa-miR-22-3p; hsa-miR-378a-3p; hsa-miR-503-5p; hsa-miR-136-3p; hsa-miR-483-3p; hsa-miR-296-3p; hsa-miR-103a-3p; hsa-miR-369-3p; hsa-miR-376a-3p; hsa-miR-27b-3p; hsa-miR-145-3p; hsa-miR-361-5p; hsa-miR-377-3p; hsa-miR-192-5p; hsa-miR-342-3p; hsa-miR-10b-3p; hsa-miR-1…
Pathways (KEGG)	Protein processing in endoplasmic reticulum	over-represented	0.0066426	0.0325087	0.0325087	33.9953	42	hsa-miR-122-5p; hsa-miR-130b-3p; hsa-miR-29a-3p; hsa-miR-140-3p; hsa-miR-497-5p; hsa-miR-450b-5p; hsa-miR-22-3p; hsa-miR-378a-3p; hsa-miR-503-5p; hsa-miR-16-2-3p; hsa-miR-136-3p; hsa-miR-483-3p; hsa-miR-296-3p; hsa-miR-510-5p; hsa-miR-378c; hsa-miR-103a-3p; hsa-miR-369-3p; hsa-miR-376a-3p; hsa-miR-27b-3p; hsa-miR-145-3p; hsa-miR-361-5p; hsa-miR-377-3p; hsa-miR-192-5p; hsa-miR-7704; hsa-miR-342-3p…
Pathways (KEGG)	Signaling pathways regulating pluripotency of stem cells	over-represented	0.0066426	0.0325087	0.0325087	33.9953	42	hsa-miR-1246; hsa-miR-122-5p; hsa-miR-130b-3p; hsa-miR-134-5p; hsa-miR-199a-3p; hsa-miR-199b-3p; hsa-miR-29a-3p; hsa-miR-140-3p; hsa-miR-497-5p; hsa-miR-450b-5p; hsa-miR-22-3p; hsa-miR-378a-3p; hsa-miR-503-5p; hsa-miR-16-2-3p; hsa-miR-136-3p; hsa-miR-483-3p; hsa-miR-296-3p; hsa-miR-510-5p; hsa-miR-378c; hsa-miR-103a-3p; hsa-miR-369-3p; hsa-miR-376a-3p; hsa-miR-27b-3p; hsa-miR-145-3p; hsa-miR-361-…
Pathways (KEGG)	Endocrine and other factor-regulated calcium reabsorption	over-represented	0.0074925	0.0350718	0.0350718	14.5448	23	hsa-miR-1246; hsa-miR-122-5p; hsa-miR-130b-3p; hsa-miR-199a-3p; hsa-miR-199b-3p; hsa-miR-140-3p; hsa-miR-497-5p; hsa-miR-22-3p; hsa-miR-503-5p; hsa-miR-483-3p; hsa-miR-103a-3p; hsa-miR-376a-3p; hsa-miR-27b-3p; hsa-miR-377-3p; hsa-miR-192-5p; hsa-miR-7704; hsa-miR-532-3p; hsa-miR-331-3p; hsa-miR-150-5p; hsa-miR-93-3p; hsa-miR-184; hsa-miR-4466; hsa-miR-1229-3p
Pathways (KEGG)	Lysosome	over-represented	0.0075887	0.0350718	0.0350718	22.1142	31	hsa-miR-122-5p; hsa-miR-130b-3p; hsa-miR-199a-3p; hsa-miR-199b-3p; hsa-miR-29a-3p; hsa-miR-140-3p; hsa-miR-497-5p; hsa-miR-450b-5p; hsa-miR-378a-3p; hsa-miR-503-5p; hsa-miR-16-2-3p; hsa-miR-483-3p; hsa-miR-296-3p; hsa-miR-510-5p; hsa-miR-103a-3p; hsa-miR-369-3p; hsa-miR-376a-3p; hsa-miR-27b-3p; hsa-miR-377-3p; hsa-miR-192-5p; hsa-miR-342-3p; hsa-miR-101-3p; hsa-miR-320d; hsa-miR-505-5p; hsa-miR-3…
Pathways (KEGG)	Retrograde endocannabinoid signaling	over-represented	0.0076183	0.0350718	0.0350718	26.2343	35	hsa-miR-1246; hsa-miR-122-5p; hsa-miR-130b-3p; hsa-miR-134-5p; hsa-miR-199a-3p; hsa-miR-29a-3p; hsa-miR-140-3p; hsa-miR-497-5p; hsa-miR-450b-5p; hsa-miR-22-3p; hsa-miR-378a-3p; hsa-miR-136-3p; hsa-miR-483-3p; hsa-miR-296-3p; hsa-miR-510-5p; hsa-miR-378c; hsa-miR-103a-3p; hsa-miR-376a-3p; hsa-miR-27b-3p; hsa-miR-361-5p; hsa-miR-377-3p; hsa-miR-192-5p; hsa-miR-101-3p; hsa-miR-6891-5p; hsa-miR-532-3…
Pathways (KEGG)	HIF-1 signaling pathway	over-represented	0.0076491	0.0350718	0.0350718	32.9605	41	hsa-miR-122-5p; hsa-miR-130b-3p; hsa-miR-134-5p; hsa-miR-199a-3p; hsa-miR-29a-3p; hsa-miR-140-3p; hsa-miR-497-5p; hsa-miR-450b-5p; hsa-miR-22-3p; hsa-miR-378a-3p; hsa-miR-503-5p; hsa-miR-483-3p; hsa-miR-296-3p; hsa-miR-510-5p; hsa-miR-378c; hsa-miR-103a-3p; hsa-miR-369-3p; hsa-miR-376a-3p; hsa-miR-27b-3p; hsa-miR-361-5p; hsa-miR-339-3p; hsa-miR-377-3p; hsa-miR-192-5p; hsa-miR-7704; hsa-miR-342-3p…
Pathways (KEGG)	Chemical carcinogenesis	over-represented	0.0078549	0.0350718	0.0350718	9.48573	17	hsa-miR-122-5p; hsa-miR-130b-3p; hsa-miR-199a-3p; hsa-miR-29a-3p; hsa-miR-497-5p; hsa-miR-503-5p; hsa-miR-296-3p; hsa-miR-510-5p; hsa-miR-103a-3p; hsa-miR-369-3p; hsa-miR-27b-3p; hsa-miR-10b-3p; hsa-miR-101-3p; hsa-miR-532-3p; hsa-miR-30e-3p; hsa-miR-93-3p; hsa-miR-1229-3p
Pathways (KEGG)	Fc epsilon RI signaling pathway	over-represented	0.0080921	0.0350718	0.0350718	24.2221	33	hsa-miR-122-5p; hsa-miR-130b-3p; hsa-miR-134-5p; hsa-miR-199a-3p; hsa-miR-29a-3p; hsa-miR-140-3p; hsa-miR-497-5p; hsa-miR-450b-5p; hsa-miR-22-3p; hsa-miR-378a-3p; hsa-miR-503-5p; hsa-miR-483-3p; hsa-miR-296-3p; hsa-miR-378c; hsa-miR-103a-3p; hsa-miR-369-3p; hsa-miR-376a-3p; hsa-miR-27b-3p; hsa-miR-361-5p; hsa-miR-192-5p; hsa-miR-342-3p; hsa-miR-10b-3p; hsa-miR-101-3p; hsa-miR-6891-5p; hsa-miR-625…
Pathways (KEGG)	Osteoclast differentiation	over-represented	0.0082658	0.0350718	0.0350718	28.4955	37	hsa-miR-122-5p; hsa-miR-130b-3p; hsa-miR-199a-3p; hsa-miR-199b-3p; hsa-miR-29a-3p; hsa-miR-140-3p; hsa-miR-497-5p; hsa-miR-450b-5p; hsa-miR-22-3p; hsa-miR-378a-3p; hsa-miR-503-5p; hsa-miR-483-3p; hsa-miR-296-3p; hsa-miR-378c; hsa-miR-103a-3p; hsa-miR-369-3p; hsa-miR-376a-3p; hsa-miR-27b-3p; hsa-miR-361-5p; hsa-miR-339-3p; hsa-miR-377-3p; hsa-miR-192-5p; hsa-miR-7704; hsa-miR-342-3p; hsa-miR-10b-3…
Pathways (KEGG)	Circadian entrainment	over-represented	0.0083394	0.0350718	0.0350718	24.2605	33	hsa-miR-1246; hsa-miR-122-5p; hsa-miR-130b-3p; hsa-miR-199a-3p; hsa-miR-199b-3p; hsa-miR-29a-3p; hsa-miR-497-5p; hsa-miR-450b-5p; hsa-miR-22-3p; hsa-miR-378a-3p; hsa-miR-16-2-3p; hsa-miR-483-3p; hsa-miR-510-5p; hsa-miR-378c; hsa-miR-103a-3p; hsa-miR-369-3p; hsa-miR-376a-3p; hsa-miR-27b-3p; hsa-miR-145-3p; hsa-miR-361-5p; hsa-miR-377-3p; hsa-miR-192-5p; hsa-miR-10b-3p; hsa-miR-101-3p; hsa-miR-625-…
Pathways (KEGG)	Thyroid hormone synthesis	over-represented	0.0084487	0.0350718	0.0350718	18.3582	27	hsa-miR-1246; hsa-miR-122-5p; hsa-miR-130b-3p; hsa-miR-199a-3p; hsa-miR-199b-3p; hsa-miR-497-5p; hsa-miR-450b-5p; hsa-miR-22-3p; hsa-miR-503-5p; hsa-miR-136-3p; hsa-miR-483-3p; hsa-miR-510-5p; hsa-miR-103a-3p; hsa-miR-376a-3p; hsa-miR-27b-3p; hsa-miR-377-3p; hsa-miR-192-5p; hsa-miR-342-3p; hsa-miR-101-3p; hsa-miR-6891-5p; hsa-miR-532-3p; hsa-miR-505-5p; hsa-miR-331-3p; hsa-miR-150-5p; hsa-miR-93-…
Pathways (KEGG)	Growth hormone synthesis, secretion and action	over-represented	0.0085474	0.0350718	0.0350718	29.6453	38	hsa-miR-1246; hsa-miR-122-5p; hsa-miR-130b-3p; hsa-miR-134-5p; hsa-miR-199a-3p; hsa-miR-199b-3p; hsa-miR-29a-3p; hsa-miR-140-3p; hsa-miR-497-5p; hsa-miR-450b-5p; hsa-miR-22-3p; hsa-miR-378a-3p; hsa-miR-503-5p; hsa-miR-483-3p; hsa-miR-296-3p; hsa-miR-510-5p; hsa-miR-378c; hsa-miR-103a-3p; hsa-miR-369-3p; hsa-miR-376a-3p; hsa-miR-27b-3p; hsa-miR-361-5p; hsa-miR-377-3p; hsa-miR-192-5p; hsa-miR-342-3…
Pathways (KEGG)	Salivary secretion	over-represented	0.0085906	0.0350718	0.0350718	17.4384	26	hsa-miR-1246; hsa-miR-122-5p; hsa-miR-130b-3p; hsa-miR-199a-3p; hsa-miR-199b-3p; hsa-miR-29a-3p; hsa-miR-140-3p; hsa-miR-497-5p; hsa-miR-450b-5p; hsa-miR-22-3p; hsa-miR-483-3p; hsa-miR-296-3p; hsa-miR-510-5p; hsa-miR-369-3p; hsa-miR-376a-3p; hsa-miR-27b-3p; hsa-miR-145-3p; hsa-miR-192-5p; hsa-miR-625-3p; hsa-miR-532-3p; hsa-miR-331-3p; hsa-miR-150-5p; hsa-miR-93-3p; hsa-miR-184; hsa-miR-4466; hsa…
Pathways (KEGG)	C-type lectin receptor signaling pathway	over-represented	0.0087395	0.0350718	0.0350718	27.4799	36	hsa-miR-1246; hsa-miR-122-5p; hsa-miR-130b-3p; hsa-miR-134-5p; hsa-miR-199a-3p; hsa-miR-29a-3p; hsa-miR-140-3p; hsa-miR-497-5p; hsa-miR-450b-5p; hsa-miR-22-3p; hsa-miR-378a-3p; hsa-miR-503-5p; hsa-miR-483-3p; hsa-miR-296-3p; hsa-miR-510-5p; hsa-miR-378c; hsa-miR-103a-3p; hsa-miR-369-3p; hsa-miR-376a-3p; hsa-miR-27b-3p; hsa-miR-361-5p; hsa-miR-339-3p; hsa-miR-377-3p; hsa-miR-192-5p; hsa-miR-342-3p…
Pathways (KEGG)	Natural killer cell mediated cytotoxicity	over-represented	0.0087395	0.0350718	0.0350718	27.4799	36	hsa-miR-122-5p; hsa-miR-130b-3p; hsa-miR-134-5p; hsa-miR-199a-3p; hsa-miR-199b-3p; hsa-miR-29a-3p; hsa-miR-140-3p; hsa-miR-497-5p; hsa-miR-450b-5p; hsa-miR-22-3p; hsa-miR-378a-3p; hsa-miR-503-5p; hsa-miR-16-2-3p; hsa-miR-483-3p; hsa-miR-296-3p; hsa-miR-510-5p; hsa-miR-103a-3p; hsa-miR-369-3p; hsa-miR-376a-3p; hsa-miR-27b-3p; hsa-miR-361-5p; hsa-miR-377-3p; hsa-miR-7704; hsa-miR-342-3p; hsa-miR-10…
Pathways (KEGG)	Estrogen signaling pathway	over-represented	0.0089373	0.0350718	0.0350718	29.7028	38	hsa-miR-1246; hsa-miR-122-5p; hsa-miR-130b-3p; hsa-miR-134-5p; hsa-miR-199a-3p; hsa-miR-199b-3p; hsa-miR-29a-3p; hsa-miR-140-3p; hsa-miR-497-5p; hsa-miR-450b-5p; hsa-miR-22-3p; hsa-miR-378a-3p; hsa-miR-503-5p; hsa-miR-483-3p; hsa-miR-296-3p; hsa-miR-510-5p; hsa-miR-378c; hsa-miR-103a-3p; hsa-miR-369-3p; hsa-miR-376a-3p; hsa-miR-27b-3p; hsa-miR-361-5p; hsa-miR-192-5p; hsa-miR-342-3p; hsa-miR-101-3…
Pathways (KEGG)	Colorectal cancer	over-represented	0.0089597	0.0350718	0.0350718	31.9832	40	hsa-miR-1246; hsa-miR-122-5p; hsa-miR-130b-3p; hsa-miR-134-5p; hsa-miR-199a-3p; hsa-miR-29a-3p; hsa-miR-140-3p; hsa-miR-497-5p; hsa-miR-450b-5p; hsa-miR-22-3p; hsa-miR-378a-3p; hsa-miR-503-5p; hsa-miR-16-2-3p; hsa-miR-483-3p; hsa-miR-296-3p; hsa-miR-510-5p; hsa-miR-378c; hsa-miR-103a-3p; hsa-miR-369-3p; hsa-miR-376a-3p; hsa-miR-27b-3p; hsa-miR-145-3p; hsa-miR-361-5p; hsa-miR-377-3p; hsa-miR-192-5…
Pathways (KEGG)	Bladder cancer	over-represented	0.0089776	0.0350718	0.0350718	26.4451	35	hsa-miR-122-5p; hsa-miR-130b-3p; hsa-miR-134-5p; hsa-miR-199a-3p; hsa-miR-199b-3p; hsa-miR-29a-3p; hsa-miR-497-5p; hsa-miR-450b-5p; hsa-miR-22-3p; hsa-miR-378a-3p; hsa-miR-503-5p; hsa-miR-16-2-3p; hsa-miR-483-3p; hsa-miR-296-3p; hsa-miR-103a-3p; hsa-miR-369-3p; hsa-miR-376a-3p; hsa-miR-27b-3p; hsa-miR-145-3p; hsa-miR-361-5p; hsa-miR-377-3p; hsa-miR-192-5p; hsa-miR-7704; hsa-miR-342-3p; hsa-miR-10…
Pathways (KEGG)	PI3K-Akt signaling pathway	over-represented	0.0090123	0.0350718	0.0350718	42.6762	48	hsa-miR-1246; hsa-miR-122-5p; hsa-miR-130b-3p; hsa-miR-134-5p; hsa-miR-199a-3p; hsa-miR-199b-3p; hsa-miR-29a-3p; hsa-miR-140-3p; hsa-miR-497-5p; hsa-miR-450b-5p; hsa-miR-22-3p; hsa-miR-378a-3p; hsa-miR-503-5p; hsa-miR-16-2-3p; hsa-miR-136-3p; hsa-miR-483-3p; hsa-miR-296-3p; hsa-miR-510-5p; hsa-miR-378c; hsa-miR-103a-3p; hsa-miR-369-3p; hsa-miR-376a-3p; hsa-miR-27b-3p; hsa-miR-145-3p; hsa-miR-361-…
Pathways (KEGG)	Yersinia infection	over-represented	0.0095129	0.0365794	0.0365794	32.0598	40	hsa-miR-1246; hsa-miR-122-5p; hsa-miR-130b-3p; hsa-miR-134-5p; hsa-miR-199a-3p; hsa-miR-199b-3p; hsa-miR-29a-3p; hsa-miR-140-3p; hsa-miR-497-5p; hsa-miR-450b-5p; hsa-miR-22-3p; hsa-miR-378a-3p; hsa-miR-503-5p; hsa-miR-16-2-3p; hsa-miR-483-3p; hsa-miR-296-3p; hsa-miR-510-5p; hsa-miR-378c; hsa-miR-103a-3p; hsa-miR-369-3p; hsa-miR-376a-3p; hsa-miR-27b-3p; hsa-miR-361-5p; hsa-miR-339-3p; hsa-miR-377-…
Pathways (KEGG)	Human papillomavirus infection	over-represented	0.0098364	0.0373785	0.0373785	41.1623	47	hsa-miR-1246; hsa-miR-122-5p; hsa-miR-130b-3p; hsa-miR-134-5p; hsa-miR-199a-3p; hsa-miR-199b-3p; hsa-miR-29a-3p; hsa-miR-140-3p; hsa-miR-497-5p; hsa-miR-450b-5p; hsa-miR-22-3p; hsa-miR-378a-3p; hsa-miR-503-5p; hsa-miR-16-2-3p; hsa-miR-136-3p; hsa-miR-483-3p; hsa-miR-296-3p; hsa-miR-510-5p; hsa-miR-378c; hsa-miR-103a-3p; hsa-miR-369-3p; hsa-miR-376a-3p; hsa-miR-27b-3p; hsa-miR-145-3p; hsa-miR-361-…
Pathways (KEGG)	Adherens junction	over-represented	0.0099754	0.0374656	0.0374656	27.6523	36	hsa-miR-122-5p; hsa-miR-130b-3p; hsa-miR-134-5p; hsa-miR-199a-3p; hsa-miR-29a-3p; hsa-miR-497-5p; hsa-miR-450b-5p; hsa-miR-22-3p; hsa-miR-378a-3p; hsa-miR-503-5p; hsa-miR-16-2-3p; hsa-miR-136-3p; hsa-miR-483-3p; hsa-miR-296-3p; hsa-miR-103a-3p; hsa-miR-369-3p; hsa-miR-376a-3p; hsa-miR-27b-3p; hsa-miR-145-3p; hsa-miR-361-5p; hsa-miR-377-3p; hsa-miR-192-5p; hsa-miR-342-3p; hsa-miR-10b-3p; hsa-miR-1…
Pathways (KEGG)	Fatty acid biosynthesis	over-represented	0.0105695	0.0392408	0.0392408	6.61126	13	hsa-miR-130b-3p; hsa-miR-497-5p; hsa-miR-450b-5p; hsa-miR-378a-3p; hsa-miR-378c; hsa-miR-369-3p; hsa-miR-27b-3p; hsa-miR-192-5p; hsa-miR-532-3p; hsa-miR-331-3p; hsa-miR-150-5p; hsa-miR-425-5p; hsa-miR-93-3p
Pathways (KEGG)	Hepatitis C	over-represented	0.0108421	0.0397954	0.0397954	35.835	43	hsa-miR-1246; hsa-miR-122-5p; hsa-miR-130b-3p; hsa-miR-134-5p; hsa-miR-199a-3p; hsa-miR-199b-3p; hsa-miR-29a-3p; hsa-miR-140-3p; hsa-miR-497-5p; hsa-miR-450b-5p; hsa-miR-22-3p; hsa-miR-378a-3p; hsa-miR-503-5p; hsa-miR-16-2-3p; hsa-miR-483-3p; hsa-miR-296-3p; hsa-miR-510-5p; hsa-miR-378c; hsa-miR-103a-3p; hsa-miR-369-3p; hsa-miR-376a-3p; hsa-miR-27b-3p; hsa-miR-145-3p; hsa-miR-361-5p; hsa-miR-339-…
Pathways (KEGG)	GABAergic synapse	over-represented	0.0112622	0.0408729	0.0408729	20.6386	29	hsa-miR-1246; hsa-miR-122-5p; hsa-miR-130b-3p; hsa-miR-134-5p; hsa-miR-29a-3p; hsa-miR-140-3p; hsa-miR-497-5p; hsa-miR-450b-5p; hsa-miR-22-3p; hsa-miR-378a-3p; hsa-miR-136-3p; hsa-miR-483-3p; hsa-miR-296-3p; hsa-miR-378c; hsa-miR-103a-3p; hsa-miR-369-3p; hsa-miR-27b-3p; hsa-miR-361-5p; hsa-miR-377-3p; hsa-miR-192-5p; hsa-miR-342-3p; hsa-miR-101-3p; hsa-miR-532-3p; hsa-miR-320d; hsa-miR-30e-3p; hs…
Pathways (KEGG)	Parkinson disease	over-represented	0.0119381	0.0422842	0.0422842	23.7047	32	hsa-miR-122-5p; hsa-miR-130b-3p; hsa-miR-134-5p; hsa-miR-29a-3p; hsa-miR-497-5p; hsa-miR-450b-5p; hsa-miR-22-3p; hsa-miR-503-5p; hsa-miR-16-2-3p; hsa-miR-296-3p; hsa-miR-510-5p; hsa-miR-103a-3p; hsa-miR-369-3p; hsa-miR-376a-3p; hsa-miR-27b-3p; hsa-miR-361-5p; hsa-miR-339-3p; hsa-miR-377-3p; hsa-miR-192-5p; hsa-miR-101-3p; hsa-miR-6891-5p; hsa-miR-532-3p; hsa-miR-320d; hsa-miR-675-3p; hsa-miR-505-…
Pathways (KEGG)	cGMP-PKG signaling pathway	over-represented	0.0120163	0.0422842	0.0422842	31.2167	39	hsa-miR-1246; hsa-miR-122-5p; hsa-miR-130b-3p; hsa-miR-199a-3p; hsa-miR-29a-3p; hsa-miR-140-3p; hsa-miR-497-5p; hsa-miR-450b-5p; hsa-miR-22-3p; hsa-miR-378a-3p; hsa-miR-503-5p; hsa-miR-16-2-3p; hsa-miR-136-3p; hsa-miR-483-3p; hsa-miR-296-3p; hsa-miR-510-5p; hsa-miR-378c; hsa-miR-103a-3p; hsa-miR-369-3p; hsa-miR-376a-3p; hsa-miR-27b-3p; hsa-miR-145-3p; hsa-miR-361-5p; hsa-miR-377-3p; hsa-miR-192-5…
Pathways (KEGG)	Chronic myeloid leukemia	over-represented	0.0120438	0.0422842	0.0422842	32.3664	40	hsa-miR-122-5p; hsa-miR-130b-3p; hsa-miR-134-5p; hsa-miR-199a-3p; hsa-miR-199b-3p; hsa-miR-29a-3p; hsa-miR-140-3p; hsa-miR-497-5p; hsa-miR-22-3p; hsa-miR-378a-3p; hsa-miR-503-5p; hsa-miR-16-2-3p; hsa-miR-483-3p; hsa-miR-296-3p; hsa-miR-510-5p; hsa-miR-378c; hsa-miR-103a-3p; hsa-miR-369-3p; hsa-miR-376a-3p; hsa-miR-27b-3p; hsa-miR-145-3p; hsa-miR-361-5p; hsa-miR-339-3p; hsa-miR-377-3p; hsa-miR-192…
Pathways (KEGG)	Pyruvate metabolism	over-represented	0.0123306	0.0427054	0.0427054	12.456	20	hsa-miR-122-5p; hsa-miR-199a-3p; hsa-miR-199b-3p; hsa-miR-497-5p; hsa-miR-22-3p; hsa-miR-378a-3p; hsa-miR-296-3p; hsa-miR-378c; hsa-miR-337-5p; hsa-miR-369-3p; hsa-miR-27b-3p; hsa-miR-377-3p; hsa-miR-192-5p; hsa-miR-505-5p; hsa-miR-30e-3p; hsa-miR-331-3p; hsa-miR-150-5p; hsa-miR-425-5p; hsa-miR-184; hsa-miR-4466
Pathways (KEGG)	Arrhythmogenic right ventricular cardiomyopathy ARVC	over-represented	0.0126349	0.0427054	0.0427054	18.8565	27	hsa-miR-130b-3p; hsa-miR-134-5p; hsa-miR-199a-3p; hsa-miR-199b-3p; hsa-miR-29a-3p; hsa-miR-140-3p; hsa-miR-497-5p; hsa-miR-450b-5p; hsa-miR-22-3p; hsa-miR-378a-3p; hsa-miR-136-3p; hsa-miR-296-3p; hsa-miR-510-5p; hsa-miR-378c; hsa-miR-103a-3p; hsa-miR-376a-3p; hsa-miR-361-5p; hsa-miR-192-5p; hsa-miR-342-3p; hsa-miR-10b-3p; hsa-miR-101-3p; hsa-miR-6891-5p; hsa-miR-532-3p; hsa-miR-30e-3p; hsa-miR-33…
Pathways (KEGG)	Leishmaniasis	over-represented	0.0128258	0.0427054	0.0427054	18.8756	27	hsa-miR-122-5p; hsa-miR-130b-3p; hsa-miR-134-5p; hsa-miR-199a-3p; hsa-miR-199b-3p; hsa-miR-29a-3p; hsa-miR-140-3p; hsa-miR-497-5p; hsa-miR-378a-3p; hsa-miR-503-5p; hsa-miR-483-3p; hsa-miR-296-3p; hsa-miR-378c; hsa-miR-103a-3p; hsa-miR-27b-3p; hsa-miR-339-3p; hsa-miR-192-5p; hsa-miR-7704; hsa-miR-342-3p; hsa-miR-101-3p; hsa-miR-6891-5p; hsa-miR-532-3p; hsa-miR-30e-3p; hsa-miR-331-3p; hsa-miR-150-5…
Pathways (KEGG)	Parathyroid hormone synthesis, secretion and action	over-represented	0.0128833	0.0427054	0.0427054	26.9241	35	hsa-miR-1246; hsa-miR-122-5p; hsa-miR-130b-3p; hsa-miR-199a-3p; hsa-miR-199b-3p; hsa-miR-29a-3p; hsa-miR-497-5p; hsa-miR-450b-5p; hsa-miR-22-3p; hsa-miR-378a-3p; hsa-miR-503-5p; hsa-miR-483-3p; hsa-miR-296-3p; hsa-miR-103a-3p; hsa-miR-369-3p; hsa-miR-376a-3p; hsa-miR-27b-3p; hsa-miR-145-3p; hsa-miR-377-3p; hsa-miR-192-5p; hsa-miR-7704; hsa-miR-342-3p; hsa-miR-101-3p; hsa-miR-6891-5p; hsa-miR-532-…
Pathways (KEGG)	Toll-like receptor signaling pathway	over-represented	0.0129644	0.0427054	0.0427054	22.8041	31	hsa-miR-122-5p; hsa-miR-130b-3p; hsa-miR-199a-3p; hsa-miR-199b-3p; hsa-miR-29a-3p; hsa-miR-140-3p; hsa-miR-497-5p; hsa-miR-450b-5p; hsa-miR-22-3p; hsa-miR-378a-3p; hsa-miR-503-5p; hsa-miR-483-3p; hsa-miR-296-3p; hsa-miR-378c; hsa-miR-103a-3p; hsa-miR-369-3p; hsa-miR-376a-3p; hsa-miR-27b-3p; hsa-miR-361-5p; hsa-miR-339-3p; hsa-miR-192-5p; hsa-miR-7704; hsa-miR-342-3p; hsa-miR-101-3p; hsa-miR-625-3…
Pathways (KEGG)	Citrate cycle TCA cycle	over-represented	0.0131771	0.0427054	0.0427054	6.03637	12	hsa-miR-122-5p; hsa-miR-22-3p; hsa-miR-503-5p; hsa-miR-337-5p; hsa-miR-103a-3p; hsa-miR-369-3p; hsa-miR-27b-3p; hsa-miR-361-5p; hsa-miR-342-3p; hsa-miR-150-5p; hsa-miR-93-3p; hsa-miR-1229-3p
Pathways (KEGG)	Legionellosis	over-represented	0.0132151	0.0427054	0.0427054	18.914	27	hsa-miR-122-5p; hsa-miR-130b-3p; hsa-miR-134-5p; hsa-miR-29a-3p; hsa-miR-497-5p; hsa-miR-450b-5p; hsa-miR-22-3p; hsa-miR-378a-3p; hsa-miR-503-5p; hsa-miR-16-2-3p; hsa-miR-296-3p; hsa-miR-510-5p; hsa-miR-103a-3p; hsa-miR-376a-3p; hsa-miR-27b-3p; hsa-miR-361-5p; hsa-miR-339-3p; hsa-miR-192-5p; hsa-miR-342-3p; hsa-miR-6891-5p; hsa-miR-625-3p; hsa-miR-532-3p; hsa-miR-320d; hsa-miR-30e-3p; hsa-miR-331…
Pathways (KEGG)	Non-small cell lung cancer	over-represented	0.0132215	0.0427054	0.0427054	30.2202	38	hsa-miR-122-5p; hsa-miR-130b-3p; hsa-miR-134-5p; hsa-miR-199a-3p; hsa-miR-199b-3p; hsa-miR-29a-3p; hsa-miR-140-3p; hsa-miR-497-5p; hsa-miR-22-3p; hsa-miR-378a-3p; hsa-miR-503-5p; hsa-miR-16-2-3p; hsa-miR-483-3p; hsa-miR-296-3p; hsa-miR-378c; hsa-miR-103a-3p; hsa-miR-369-3p; hsa-miR-376a-3p; hsa-miR-27b-3p; hsa-miR-145-3p; hsa-miR-361-5p; hsa-miR-377-3p; hsa-miR-192-5p; hsa-miR-7704; hsa-miR-342-3…
Pathways (KEGG)	Amphetamine addiction	over-represented	0.0139248	0.0445318	0.0445318	18.0325	26	hsa-miR-1246; hsa-miR-122-5p; hsa-miR-130b-3p; hsa-miR-199a-3p; hsa-miR-199b-3p; hsa-miR-29a-3p; hsa-miR-450b-5p; hsa-miR-22-3p; hsa-miR-483-3p; hsa-miR-510-5p; hsa-miR-103a-3p; hsa-miR-369-3p; hsa-miR-376a-3p; hsa-miR-27b-3p; hsa-miR-192-5p; hsa-miR-7704; hsa-miR-342-3p; hsa-miR-101-3p; hsa-miR-532-3p; hsa-miR-505-5p; hsa-miR-30e-3p; hsa-miR-331-3p; hsa-miR-150-5p; hsa-miR-93-3p; hsa-miR-184; hs…
Pathways (KEGG)	Phototransduction	over-represented	0.0145673	0.0461298	0.0461298	8.45092	15	hsa-miR-1246; hsa-miR-122-5p; hsa-miR-130b-3p; hsa-miR-29a-3p; hsa-miR-497-5p; hsa-miR-450b-5p; hsa-miR-503-5p; hsa-miR-510-5p; hsa-miR-103a-3p; hsa-miR-369-3p; hsa-miR-376a-3p; hsa-miR-27b-3p; hsa-miR-101-3p; hsa-miR-150-5p; hsa-let-7c-3p
Pathways (KEGG)	Endometrial cancer	over-represented	0.0156591	0.0491057	0.0491057	27.1924	35	hsa-miR-1246; hsa-miR-122-5p; hsa-miR-130b-3p; hsa-miR-134-5p; hsa-miR-199a-3p; hsa-miR-29a-3p; hsa-miR-497-5p; hsa-miR-22-3p; hsa-miR-378a-3p; hsa-miR-503-5p; hsa-miR-16-2-3p; hsa-miR-296-3p; hsa-miR-378c; hsa-miR-103a-3p; hsa-miR-369-3p; hsa-miR-376a-3p; hsa-miR-27b-3p; hsa-miR-145-3p; hsa-miR-361-5p; hsa-miR-377-3p; hsa-miR-192-5p; hsa-miR-7704; hsa-miR-101-3p; hsa-miR-6891-5p; hsa-miR-625-3p;…
Pathways (KEGG)	Serotonergic synapse	over-represented	0.0160221	0.0497609	0.0497609	23.0915	31	hsa-miR-1246; hsa-miR-122-5p; hsa-miR-130b-3p; hsa-miR-134-5p; hsa-miR-199a-3p; hsa-miR-199b-3p; hsa-miR-29a-3p; hsa-miR-497-5p; hsa-miR-450b-5p; hsa-miR-22-3p; hsa-miR-378a-3p; hsa-miR-510-5p; hsa-miR-378c; hsa-miR-103a-3p; hsa-miR-376a-3p; hsa-miR-27b-3p; hsa-miR-361-5p; hsa-miR-377-3p; hsa-miR-192-5p; hsa-miR-342-3p; hsa-miR-10b-3p; hsa-miR-101-3p; hsa-miR-532-3p; hsa-miR-320d; hsa-miR-30e-3p;…
Pathways (KEGG)	Bacterial invasion of epithelial cells	over-represented	1.02e-4	0.0046884	0.0046884	22.7849	36	hsa-miR-122-5p; hsa-miR-130b-3p; hsa-miR-134-5p; hsa-miR-199a-3p; hsa-miR-29a-3p; hsa-miR-140-3p; hsa-miR-497-5p; hsa-miR-450b-5p; hsa-miR-22-3p; hsa-miR-378a-3p; hsa-miR-503-5p; hsa-miR-16-2-3p; hsa-miR-483-3p; hsa-miR-296-3p; hsa-miR-510-5p; hsa-miR-103a-3p; hsa-miR-369-3p; hsa-miR-376a-3p; hsa-miR-27b-3p; hsa-miR-361-5p; hsa-miR-377-3p; hsa-miR-192-5p; hsa-miR-342-3p; hsa-miR-101-3p; hsa-miR-6…
Pathways (KEGG)	Longevity regulating pathway - multiple species	over-represented	1.38e-4	0.0055815	0.0055815	24.1263	37	hsa-miR-1246; hsa-miR-122-5p; hsa-miR-130b-3p; hsa-miR-134-5p; hsa-miR-199a-3p; hsa-miR-199b-3p; hsa-miR-29a-3p; hsa-miR-497-5p; hsa-miR-22-3p; hsa-miR-378a-3p; hsa-miR-503-5p; hsa-miR-16-2-3p; hsa-miR-483-3p; hsa-miR-296-3p; hsa-miR-510-5p; hsa-miR-378c; hsa-miR-103a-3p; hsa-miR-376a-3p; hsa-miR-27b-3p; hsa-miR-145-3p; hsa-miR-361-5p; hsa-miR-339-3p; hsa-miR-377-3p; hsa-miR-192-5p; hsa-miR-342-3…
Pathways (KEGG)	Viral myocarditis	over-represented	1.66e-4	0.0055846	0.0055846	20.1596	33	hsa-miR-122-5p; hsa-miR-199a-3p; hsa-miR-199b-3p; hsa-miR-29a-3p; hsa-miR-140-3p; hsa-miR-497-5p; hsa-miR-450b-5p; hsa-miR-22-3p; hsa-miR-378a-3p; hsa-miR-503-5p; hsa-miR-16-2-3p; hsa-miR-483-3p; hsa-miR-296-3p; hsa-miR-510-5p; hsa-miR-103a-3p; hsa-miR-369-3p; hsa-miR-376a-3p; hsa-miR-27b-3p; hsa-miR-145-3p; hsa-miR-361-5p; hsa-miR-192-5p; hsa-miR-7704; hsa-miR-342-3p; hsa-miR-10b-3p; hsa-miR-101…
Pathways (KEGG)	Progesterone-mediated oocyte maturation	over-represented	1.71e-5	0.0043722	0.0043722	26.8666	41	hsa-miR-1246; hsa-miR-122-5p; hsa-miR-130b-3p; hsa-miR-134-5p; hsa-miR-199a-3p; hsa-miR-29a-3p; hsa-miR-140-3p; hsa-miR-497-5p; hsa-miR-450b-5p; hsa-miR-22-3p; hsa-miR-378a-3p; hsa-miR-503-5p; hsa-miR-16-2-3p; hsa-miR-483-3p; hsa-miR-296-3p; hsa-miR-510-5p; hsa-miR-378c; hsa-miR-103a-3p; hsa-miR-376a-3p; hsa-miR-27b-3p; hsa-miR-145-3p; hsa-miR-361-5p; hsa-miR-377-3p; hsa-miR-192-5p; hsa-miR-342-3…
Pathways (KEGG)	Gap junction	over-represented	1.75e-4	0.0055846	0.0055846	22.2292	35	hsa-miR-1246; hsa-miR-122-5p; hsa-miR-130b-3p; hsa-miR-134-5p; hsa-miR-199a-3p; hsa-miR-199b-3p; hsa-miR-29a-3p; hsa-miR-140-3p; hsa-miR-497-5p; hsa-miR-22-3p; hsa-miR-378a-3p; hsa-miR-16-2-3p; hsa-miR-483-3p; hsa-miR-296-3p; hsa-miR-103a-3p; hsa-miR-369-3p; hsa-miR-376a-3p; hsa-miR-27b-3p; hsa-miR-145-3p; hsa-miR-7704; hsa-miR-342-3p; hsa-miR-101-3p; hsa-miR-6891-5p; hsa-miR-625-3p; hsa-miR-532-…
Pathways (KEGG)	Carbohydrate digestion and absorption	over-represented	2.06e-4	0.0055846	0.0055846	11.402	23	hsa-miR-122-5p; hsa-miR-130b-3p; hsa-miR-29a-3p; hsa-miR-140-3p; hsa-miR-497-5p; hsa-miR-22-3p; hsa-miR-378a-3p; hsa-miR-503-5p; hsa-miR-136-3p; hsa-miR-296-3p; hsa-miR-510-5p; hsa-miR-378c; hsa-miR-103a-3p; hsa-miR-376a-3p; hsa-miR-361-5p; hsa-miR-192-5p; hsa-miR-101-3p; hsa-miR-625-3p; hsa-miR-331-3p; hsa-miR-150-5p; hsa-miR-93-3p; hsa-miR-184; hsa-miR-4466
Pathways (KEGG)	Small cell lung cancer	over-represented	2.24e-4	0.0055846	0.0055846	31.6574	43	hsa-miR-1246; hsa-miR-122-5p; hsa-miR-130b-3p; hsa-miR-134-5p; hsa-miR-199a-3p; hsa-miR-199b-3p; hsa-miR-29a-3p; hsa-miR-140-3p; hsa-miR-497-5p; hsa-miR-450b-5p; hsa-miR-22-3p; hsa-miR-378a-3p; hsa-miR-503-5p; hsa-miR-16-2-3p; hsa-miR-136-3p; hsa-miR-483-3p; hsa-miR-296-3p; hsa-miR-510-5p; hsa-miR-378c; hsa-miR-103a-3p; hsa-miR-369-3p; hsa-miR-376a-3p; hsa-miR-145-3p; hsa-miR-361-5p; hsa-miR-339-…
Pathways (KEGG)	Porphyrin and chlorophyll metabolism	over-represented	2.25e-4	0.0055846	0.0055846	9.88815	21	hsa-miR-122-5p; hsa-miR-130b-3p; hsa-miR-199a-3p; hsa-miR-199b-3p; hsa-miR-140-3p; hsa-miR-497-5p; hsa-miR-450b-5p; hsa-miR-503-5p; hsa-miR-510-5p; hsa-miR-369-3p; hsa-miR-361-5p; hsa-miR-377-3p; hsa-miR-192-5p; hsa-miR-342-3p; hsa-miR-101-3p; hsa-miR-505-5p; hsa-miR-30e-3p; hsa-miR-331-3p; hsa-miR-150-5p; hsa-miR-1468-5p; hsa-miR-1229-3p
Pathways (KEGG)	AMPK signaling pathway	over-represented	2.47e-4	0.0057075	0.0057075	31.7532	43	hsa-miR-122-5p; hsa-miR-130b-3p; hsa-miR-199a-3p; hsa-miR-29a-3p; hsa-miR-140-3p; hsa-miR-497-5p; hsa-miR-450b-5p; hsa-miR-22-3p; hsa-miR-378a-3p; hsa-miR-503-5p; hsa-miR-16-2-3p; hsa-miR-136-3p; hsa-miR-483-3p; hsa-miR-296-3p; hsa-miR-510-5p; hsa-miR-378c; hsa-miR-103a-3p; hsa-miR-369-3p; hsa-miR-376a-3p; hsa-miR-27b-3p; hsa-miR-145-3p; hsa-miR-361-5p; hsa-miR-339-3p; hsa-miR-377-3p; hsa-miR-192…
Pathways (KEGG)	Th1 and Th2 cell differentiation	over-represented	2.66e-4	0.0057325	0.0057325	20.5811	33	hsa-miR-122-5p; hsa-miR-130b-3p; hsa-miR-134-5p; hsa-miR-199a-3p; hsa-miR-29a-3p; hsa-miR-140-3p; hsa-miR-497-5p; hsa-miR-450b-5p; hsa-miR-378a-3p; hsa-miR-503-5p; hsa-miR-136-3p; hsa-miR-483-3p; hsa-miR-296-3p; hsa-miR-103a-3p; hsa-miR-369-3p; hsa-miR-376a-3p; hsa-miR-27b-3p; hsa-miR-361-5p; hsa-miR-339-3p; hsa-miR-192-5p; hsa-miR-7704; hsa-miR-342-3p; hsa-miR-10b-3p; hsa-miR-101-3p; hsa-miR-532…
Pathways (KEGG)	Adipocytokine signaling pathway	over-represented	2.83e-5	0.0043722	0.0043722	19.6805	34	hsa-miR-122-5p; hsa-miR-130b-3p; hsa-miR-199a-3p; hsa-miR-29a-3p; hsa-miR-140-3p; hsa-miR-497-5p; hsa-miR-450b-5p; hsa-miR-22-3p; hsa-miR-378a-3p; hsa-miR-503-5p; hsa-miR-16-2-3p; hsa-miR-136-3p; hsa-miR-483-3p; hsa-miR-378c; hsa-miR-103a-3p; hsa-miR-369-3p; hsa-miR-27b-3p; hsa-miR-145-3p; hsa-miR-361-5p; hsa-miR-339-3p; hsa-miR-192-5p; hsa-miR-342-3p; hsa-miR-101-3p; hsa-miR-6891-5p; hsa-miR-625…
Pathways (KEGG)	Longevity regulating pathway	over-represented	3.55e-4	0.0068579	0.0068579	28.3997	40	hsa-miR-1246; hsa-miR-122-5p; hsa-miR-130b-3p; hsa-miR-134-5p; hsa-miR-199a-3p; hsa-miR-199b-3p; hsa-miR-29a-3p; hsa-miR-497-5p; hsa-miR-450b-5p; hsa-miR-22-3p; hsa-miR-378a-3p; hsa-miR-503-5p; hsa-miR-16-2-3p; hsa-miR-483-3p; hsa-miR-296-3p; hsa-miR-378c; hsa-miR-103a-3p; hsa-miR-376a-3p; hsa-miR-27b-3p; hsa-miR-145-3p; hsa-miR-361-5p; hsa-miR-339-3p; hsa-miR-377-3p; hsa-miR-192-5p; hsa-miR-342-…
Pathways (KEGG)	Insulin signaling pathway	over-represented	3.61e-4	0.0068579	0.0068579	32.1173	43	hsa-miR-1246; hsa-miR-122-5p; hsa-miR-130b-3p; hsa-miR-134-5p; hsa-miR-199a-3p; hsa-miR-29a-3p; hsa-miR-140-3p; hsa-miR-497-5p; hsa-miR-450b-5p; hsa-miR-22-3p; hsa-miR-378a-3p; hsa-miR-503-5p; hsa-miR-16-2-3p; hsa-miR-136-3p; hsa-miR-483-3p; hsa-miR-296-3p; hsa-miR-510-5p; hsa-miR-378c; hsa-miR-103a-3p; hsa-miR-369-3p; hsa-miR-376a-3p; hsa-miR-27b-3p; hsa-miR-145-3p; hsa-miR-361-5p; hsa-miR-339-3…
Pathways (KEGG)	T cell receptor signaling pathway	over-represented	4.48e-4	0.0076925	0.0076925	28.6296	40	hsa-miR-1246; hsa-miR-122-5p; hsa-miR-130b-3p; hsa-miR-134-5p; hsa-miR-199a-3p; hsa-miR-199b-3p; hsa-miR-29a-3p; hsa-miR-140-3p; hsa-miR-497-5p; hsa-miR-450b-5p; hsa-miR-22-3p; hsa-miR-378a-3p; hsa-miR-503-5p; hsa-miR-483-3p; hsa-miR-296-3p; hsa-miR-378c; hsa-miR-337-5p; hsa-miR-103a-3p; hsa-miR-369-3p; hsa-miR-376a-3p; hsa-miR-27b-3p; hsa-miR-361-5p; hsa-miR-339-3p; hsa-miR-377-3p; hsa-miR-192-5…
Pathways (KEGG)	Th17 cell differentiation	over-represented	4.52e-4	0.0076925	0.0076925	26.3492	38	hsa-miR-1246; hsa-miR-122-5p; hsa-miR-130b-3p; hsa-miR-134-5p; hsa-miR-199a-3p; hsa-miR-29a-3p; hsa-miR-140-3p; hsa-miR-497-5p; hsa-miR-450b-5p; hsa-miR-22-3p; hsa-miR-378a-3p; hsa-miR-503-5p; hsa-miR-483-3p; hsa-miR-296-3p; hsa-miR-103a-3p; hsa-miR-369-3p; hsa-miR-376a-3p; hsa-miR-27b-3p; hsa-miR-145-3p; hsa-miR-361-5p; hsa-miR-339-3p; hsa-miR-377-3p; hsa-miR-192-5p; hsa-miR-7704; hsa-miR-342-3p…
Pathways (KEGG)	Insulin resistance	over-represented	4.69e-5	0.0043722	0.0043722	28.9554	42	hsa-miR-1246; hsa-miR-122-5p; hsa-miR-130b-3p; hsa-miR-199a-3p; hsa-miR-199b-3p; hsa-miR-29a-3p; hsa-miR-140-3p; hsa-miR-497-5p; hsa-miR-450b-5p; hsa-miR-22-3p; hsa-miR-378a-3p; hsa-miR-503-5p; hsa-miR-16-2-3p; hsa-miR-136-3p; hsa-miR-483-3p; hsa-miR-296-3p; hsa-miR-510-5p; hsa-miR-378c; hsa-miR-103a-3p; hsa-miR-369-3p; hsa-miR-376a-3p; hsa-miR-27b-3p; hsa-miR-145-3p; hsa-miR-361-5p; hsa-miR-339-…
Pathways (KEGG)	Non-alcoholic fatty liver disease NAFLD	over-represented	5.08e-4	0.0079104	0.0079104	27.5948	39	hsa-miR-1246; hsa-miR-122-5p; hsa-miR-130b-3p; hsa-miR-134-5p; hsa-miR-29a-3p; hsa-miR-140-3p; hsa-miR-497-5p; hsa-miR-450b-5p; hsa-miR-22-3p; hsa-miR-378a-3p; hsa-miR-503-5p; hsa-miR-16-2-3p; hsa-miR-483-3p; hsa-miR-296-3p; hsa-miR-510-5p; hsa-miR-378c; hsa-miR-103a-3p; hsa-miR-369-3p; hsa-miR-376a-3p; hsa-miR-27b-3p; hsa-miR-145-3p; hsa-miR-361-5p; hsa-miR-339-3p; hsa-miR-377-3p; hsa-miR-192-5p…
Pathways (KEGG)	Acute myeloid leukemia	over-represented	5.41e-5	0.0043722	0.0043722	23.3023	37	hsa-miR-1246; hsa-miR-122-5p; hsa-miR-130b-3p; hsa-miR-134-5p; hsa-miR-199a-3p; hsa-miR-29a-3p; hsa-miR-497-5p; hsa-miR-22-3p; hsa-miR-378a-3p; hsa-miR-503-5p; hsa-miR-16-2-3p; hsa-miR-296-3p; hsa-miR-510-5p; hsa-miR-378c; hsa-miR-103a-3p; hsa-miR-369-3p; hsa-miR-376a-3p; hsa-miR-27b-3p; hsa-miR-145-3p; hsa-miR-361-5p; hsa-miR-339-3p; hsa-miR-377-3p; hsa-miR-192-5p; hsa-miR-342-3p; hsa-miR-10b-3p…
Pathways (KEGG)	Long-term depression	over-represented	5.54e-4	0.0079104	0.0079104	20.2745	32	hsa-miR-122-5p; hsa-miR-130b-3p; hsa-miR-134-5p; hsa-miR-199a-3p; hsa-miR-199b-3p; hsa-miR-29a-3p; hsa-miR-497-5p; hsa-miR-378a-3p; hsa-miR-503-5p; hsa-miR-483-3p; hsa-miR-296-3p; hsa-miR-103a-3p; hsa-miR-376a-3p; hsa-miR-27b-3p; hsa-miR-145-3p; hsa-miR-377-3p; hsa-miR-192-5p; hsa-miR-342-3p; hsa-miR-10b-3p; hsa-miR-101-3p; hsa-miR-625-3p; hsa-miR-532-3p; hsa-miR-320d; hsa-miR-675-3p; hsa-miR-505…
Pathways (KEGG)	Nucleotide excision repair	over-represented	5.57e-4	0.0079104	0.0079104	11.3254	22	hsa-miR-122-5p; hsa-miR-130b-3p; hsa-miR-134-5p; hsa-miR-199a-3p; hsa-miR-29a-3p; hsa-miR-140-3p; hsa-miR-497-5p; hsa-miR-450b-5p; hsa-miR-296-3p; hsa-miR-510-5p; hsa-miR-103a-3p; hsa-miR-27b-3p; hsa-miR-145-3p; hsa-miR-361-5p; hsa-miR-192-5p; hsa-miR-342-3p; hsa-miR-10b-3p; hsa-miR-532-3p; hsa-miR-505-5p; hsa-miR-331-3p; hsa-miR-150-5p; hsa-let-7c-3p
Pathways (KEGG)	Antigen processing and presentation	over-represented	5.63e-4	0.0079104	0.0079104	19.3164	31	hsa-miR-1246; hsa-miR-122-5p; hsa-miR-130b-3p; hsa-miR-199a-3p; hsa-miR-199b-3p; hsa-miR-140-3p; hsa-miR-497-5p; hsa-miR-22-3p; hsa-miR-378a-3p; hsa-miR-503-5p; hsa-miR-16-2-3p; hsa-miR-136-3p; hsa-miR-296-3p; hsa-miR-103a-3p; hsa-miR-369-3p; hsa-miR-27b-3p; hsa-miR-361-5p; hsa-miR-192-5p; hsa-miR-7704; hsa-miR-342-3p; hsa-miR-10b-3p; hsa-miR-101-3p; hsa-miR-6891-5p; hsa-miR-625-3p; hsa-miR-532-3…
Pathways (KEGG)	Thyroid hormone signaling pathway	over-represented	7.22e-4	0.0090876	0.0090876	32.8072	43	hsa-miR-1246; hsa-miR-122-5p; hsa-miR-130b-3p; hsa-miR-134-5p; hsa-miR-199a-3p; hsa-miR-29a-3p; hsa-miR-140-3p; hsa-miR-497-5p; hsa-miR-450b-5p; hsa-miR-22-3p; hsa-miR-378a-3p; hsa-miR-503-5p; hsa-miR-16-2-3p; hsa-miR-136-3p; hsa-miR-483-3p; hsa-miR-296-3p; hsa-miR-510-5p; hsa-miR-378c; hsa-miR-103a-3p; hsa-miR-369-3p; hsa-miR-376a-3p; hsa-miR-27b-3p; hsa-miR-145-3p; hsa-miR-361-5p; hsa-miR-339-3…
Pathways (KEGG)	Hypertrophic cardiomyopathy HCM	over-represented	7.31e-4	0.0090876	0.0090876	22.5549	34	hsa-miR-122-5p; hsa-miR-130b-3p; hsa-miR-134-5p; hsa-miR-199a-3p; hsa-miR-199b-3p; hsa-miR-29a-3p; hsa-miR-140-3p; hsa-miR-497-5p; hsa-miR-450b-5p; hsa-miR-378a-3p; hsa-miR-16-2-3p; hsa-miR-136-3p; hsa-miR-483-3p; hsa-miR-296-3p; hsa-miR-510-5p; hsa-miR-378c; hsa-miR-103a-3p; hsa-miR-369-3p; hsa-miR-376a-3p; hsa-miR-145-3p; hsa-miR-361-5p; hsa-miR-192-5p; hsa-miR-342-3p; hsa-miR-10b-3p; hsa-miR-1…
Pathways (KEGG)	Long-term potentiation	over-represented	7.32e-4	0.0090876	0.0090876	21.5393	33	hsa-miR-1246; hsa-miR-122-5p; hsa-miR-130b-3p; hsa-miR-134-5p; hsa-miR-199a-3p; hsa-miR-29a-3p; hsa-miR-497-5p; hsa-miR-450b-5p; hsa-miR-22-3p; hsa-miR-378a-3p; hsa-miR-503-5p; hsa-miR-483-3p; hsa-miR-296-3p; hsa-miR-510-5p; hsa-miR-378c; hsa-miR-103a-3p; hsa-miR-369-3p; hsa-miR-376a-3p; hsa-miR-27b-3p; hsa-miR-192-5p; hsa-miR-342-3p; hsa-miR-101-3p; hsa-miR-6891-5p; hsa-miR-532-3p; hsa-miR-320d;…
Pathways (KEGG)	Glucagon signaling pathway	over-represented	7.33e-5	0.0044484	0.0044484	25.7743	39	hsa-miR-1246; hsa-miR-122-5p; hsa-miR-130b-3p; hsa-miR-199a-3p; hsa-miR-199b-3p; hsa-miR-29a-3p; hsa-miR-497-5p; hsa-miR-450b-5p; hsa-miR-22-3p; hsa-miR-378a-3p; hsa-miR-503-5p; hsa-miR-16-2-3p; hsa-miR-136-3p; hsa-miR-483-3p; hsa-miR-296-3p; hsa-miR-510-5p; hsa-miR-378c; hsa-miR-103a-3p; hsa-miR-369-3p; hsa-miR-376a-3p; hsa-miR-27b-3p; hsa-miR-145-3p; hsa-miR-361-5p; hsa-miR-339-3p; hsa-miR-192-…
Pathways (KEGG)	ErbB signaling pathway	over-represented	8.26e-5	0.0044484	0.0044484	30.7376	43	hsa-miR-1246; hsa-miR-122-5p; hsa-miR-130b-3p; hsa-miR-134-5p; hsa-miR-199a-3p; hsa-miR-199b-3p; hsa-miR-29a-3p; hsa-miR-140-3p; hsa-miR-497-5p; hsa-miR-450b-5p; hsa-miR-22-3p; hsa-miR-378a-3p; hsa-miR-503-5p; hsa-miR-16-2-3p; hsa-miR-483-3p; hsa-miR-296-3p; hsa-miR-510-5p; hsa-miR-378c; hsa-miR-337-5p; hsa-miR-103a-3p; hsa-miR-369-3p; hsa-miR-376a-3p; hsa-miR-27b-3p; hsa-miR-361-5p; hsa-miR-377-…

## Sheet: Table S4
Table S4. Gene onthology analysis result of the differentially expressed microRNA
Category	Subcategory	Enrichment	P-value	P-adjusted	Q-value	Expected	Observed	miRNAs/precursors
Diseases (MNDR)	osteoporosis	over-represented	0.0010395	0.0045127	0.0045127	1.20388	6	hsa-miR-122-5p; hsa-miR-134-5p; hsa-miR-29a-3p; hsa-miR-27b-3p; hsa-miR-150-5p; hsa-miR-184
Diseases (MNDR)	HCV	over-represented	0.001141	0.0048776	0.0048776	1.225	6	hsa-miR-122-5p; hsa-miR-134-5p; hsa-miR-199a-3p; hsa-miR-29a-3p; hsa-miR-27b-3p; hsa-miR-184
Diseases (MNDR)	neurilemmoma	over-represented	0.001141	0.0048776	0.0048776	1.225	6	hsa-miR-122-5p; hsa-miR-134-5p; hsa-miR-29a-3p; hsa-miR-27b-3p; hsa-miR-331-3p; hsa-miR-184
Diseases (MNDR)	multiple sclerosis	over-represented	0.0011865	0.0050337	0.0050337	1.68966	7	hsa-miR-122-5p; hsa-miR-199a-3p; hsa-miR-29a-3p; hsa-miR-22-3p; hsa-miR-27b-3p; hsa-miR-101-3p; hsa-miR-150-5p
Diseases (MNDR)	cervical adenocarcinoma	over-represented	0.001278	0.005381	0.005381	1.71078	7	hsa-miR-134-5p; hsa-miR-199a-3p; hsa-miR-378a-3p; hsa-miR-27b-3p; hsa-miR-192-5p; hsa-miR-331-3p; hsa-miR-425-5p
Diseases (MNDR)	dermatitis	over-represented	0.0013667	0.0057117	0.0057117	1.26724	6	hsa-miR-122-5p; hsa-miR-134-5p; hsa-miR-29a-3p; hsa-miR-296-3p; hsa-miR-27b-3p; hsa-miR-184
Diseases (MNDR)	Brain Injuries	over-represented	0.0014917	0.0061877	0.0061877	1.28836	6	hsa-miR-122-5p; hsa-miR-134-5p; hsa-miR-29a-3p; hsa-miR-27b-3p; hsa-miR-101-3p; hsa-miR-184
Diseases (MNDR)	T-cell leukemia	over-represented	0.0015556	0.0064054	0.0064054	2.28103	8	hsa-miR-130b-3p; hsa-miR-134-5p; hsa-miR-103a-3p; hsa-miR-192-5p; hsa-miR-342-3p; hsa-miR-101-3p; hsa-miR-150-5p; hsa-miR-184
Diseases (MNDR)	Sepsis	over-represented	0.0016252	0.0066431	0.0066431	1.30948	6	hsa-miR-122-5p; hsa-miR-29a-3p; hsa-miR-483-3p; hsa-miR-342-3p; hsa-miR-101-3p; hsa-miR-150-5p
Diseases (MNDR)	Intracranial Hemorrhage, Hypertensive	over-represented	0.002086	0.0084056	0.0084056	2.38664	8	hsa-miR-122-5p; hsa-miR-134-5p; hsa-miR-22-3p; hsa-miR-103a-3p; hsa-miR-369-3p; hsa-miR-342-3p; hsa-miR-30e-3p; hsa-miR-150-5p
Diseases (MNDR)	esophageal cancer	over-represented	0.0020864	0.0084056	0.0084056	19.6634	30	hsa-miR-1246; hsa-miR-122-5p; hsa-miR-130b-3p; hsa-miR-134-5p; hsa-miR-199a-3p; hsa-miR-29a-3p; hsa-miR-497-5p; hsa-miR-22-3p; hsa-miR-378a-3p; hsa-miR-503-5p; hsa-miR-483-3p; hsa-miR-296-3p; hsa-miR-103a-3p; hsa-miR-376a-3p; hsa-miR-27b-3p; hsa-miR-361-5p; hsa-miR-377-3p; hsa-miR-192-5p; hsa-miR-7704; hsa-miR-342-3p; hsa-miR-101-3p; hsa-miR-625-3p; hsa-miR-532-3p; hsa-miR-675-3p; hsa-miR-505-5p;…
Diseases (MNDR)	Sarcopenia	over-represented	0.0021568	0.0086273	0.0086273	0.570259	4	hsa-miR-134-5p; hsa-miR-29a-3p; hsa-miR-22-3p; hsa-miR-27b-3p
Diseases (MNDR)	pancreatitis	over-represented	0.002183	0.0086699	0.0086699	0.274569	3	hsa-miR-1246; hsa-miR-361-5p; hsa-miR-150-5p
Diseases (MNDR)	ovarian clear cell carcinoma	over-represented	0.0022076	0.0087059	0.008706	2.40776	8	hsa-miR-130b-3p; hsa-miR-29a-3p; hsa-miR-510-5p; hsa-miR-103a-3p; hsa-miR-101-3p; hsa-miR-532-3p; hsa-miR-320d; hsa-miR-425-5p
Diseases (MNDR)	Mouth Neoplasms	over-represented	0.0022259	0.0087169	0.0087169	1.87974	7	hsa-miR-122-5p; hsa-miR-134-5p; hsa-miR-29a-3p; hsa-miR-22-3p; hsa-miR-27b-3p; hsa-miR-101-3p; hsa-miR-184
Diseases (MNDR)	Cardiomegaly	over-represented	0.0023751	0.0091726	0.0091726	1.90086	7	hsa-miR-122-5p; hsa-miR-199a-3p; hsa-miR-29a-3p; hsa-miR-103a-3p; hsa-miR-27b-3p; hsa-miR-30e-3p; hsa-miR-150-5p
Diseases (MNDR)	papillary thyroid carcinoma	over-represented	0.0023751	0.0091726	0.0091726	1.90086	7	hsa-miR-122-5p; hsa-miR-130b-3p; hsa-miR-134-5p; hsa-miR-199a-3p; hsa-miR-29a-3p; hsa-miR-101-3p; hsa-miR-150-5p
Diseases (MNDR)	schizophrenia	over-represented	0.0023917	0.0091735	0.0091735	3.61164	10	hsa-miR-29a-3p; hsa-miR-497-5p; hsa-miR-22-3p; hsa-miR-296-3p; hsa-miR-103a-3p; hsa-miR-376a-3p; hsa-miR-27b-3p; hsa-miR-377-3p; hsa-miR-101-3p; hsa-let-7c-3p
Diseases (MNDR)	Visceral Pain	over-represented	0.0025526	0.0097243	0.0097243	0.0844828	2	hsa-miR-199a-3p; hsa-miR-199b-3p
Diseases (MNDR)	acute T cell leukemia	over-represented	0.0026061	0.009861	0.009861	2.47112	8	hsa-miR-130b-3p; hsa-miR-29a-3p; hsa-miR-22-3p; hsa-miR-483-3p; hsa-miR-510-5p; hsa-miR-192-5p; hsa-miR-342-3p; hsa-miR-150-5p
Diseases (MNDR)	Myotonic Dystrophy	over-represented	0.0026965	0.0101344	0.0101344	1.9431	7	hsa-miR-29a-3p; hsa-miR-140-3p; hsa-miR-22-3p; hsa-miR-378a-3p; hsa-miR-376a-3p; hsa-miR-27b-3p; hsa-miR-10b-3p
Diseases (MNDR)	brain stem cancer	over-represented	0.0028296	0.0105042	0.0105042	0.6125	4	hsa-miR-134-5p; hsa-miR-29a-3p; hsa-miR-140-3p; hsa-miR-22-3p
Diseases (MNDR)	invasive ductal carcinoma	over-represented	0.0028324	0.0105042	0.0105042	1.45733	6	hsa-miR-1246; hsa-miR-140-3p; hsa-miR-497-5p; hsa-miR-369-3p; hsa-miR-145-3p; hsa-miR-625-3p
Diseases (MNDR)	large cell carcinoma	over-represented	0.0029521	0.0108762	0.0108762	1.01379	5	hsa-miR-130b-3p; hsa-miR-497-5p; hsa-miR-378a-3p; hsa-miR-101-3p; hsa-miR-30e-3p
Diseases (MNDR)	Peripheral Nervous System Diseases	over-represented	0.003277	0.0111081	0.0111081	1.49957	6	hsa-miR-29a-3p; hsa-miR-497-5p; hsa-miR-22-3p; hsa-miR-483-3p; hsa-miR-296-3p; hsa-miR-30e-3p
Diseases (MNDR)	Ischemic Preconditioning	over-represented	0.0035387	0.0111081	0.0111081	1.05603	5	hsa-miR-122-5p; hsa-miR-134-5p; hsa-miR-29a-3p; hsa-miR-27b-3p; hsa-miR-184
Diseases (MNDR)	acute kidney failure	over-represented	0.0035387	0.0111081	0.0111081	1.05603	5	hsa-miR-122-5p; hsa-miR-134-5p; hsa-miR-29a-3p; hsa-miR-27b-3p; hsa-miR-184
Diseases (MNDR)	brain ischemia	over-represented	0.0035387	0.0111081	0.0111081	1.05603	5	hsa-miR-122-5p; hsa-miR-134-5p; hsa-miR-29a-3p; hsa-miR-27b-3p; hsa-miR-184
Diseases (MNDR)	hepatitis C	over-represented	0.0036477	0.0111081	0.0111081	2.04871	7	hsa-miR-122-5p; hsa-miR-134-5p; hsa-miR-29a-3p; hsa-miR-27b-3p; hsa-miR-101-3p; hsa-miR-150-5p; hsa-miR-184
Diseases (MNDR)	Acute Lung Injury	over-represented	0.0038616	0.0111081	0.0111081	1.07716	5	hsa-miR-122-5p; hsa-miR-134-5p; hsa-miR-29a-3p; hsa-miR-27b-3p; hsa-miR-184
Diseases (MNDR)	Arrhythmias, Cardiac	over-represented	0.0038616	0.0111081	0.0111081	1.07716	5	hsa-miR-122-5p; hsa-miR-134-5p; hsa-miR-29a-3p; hsa-miR-27b-3p; hsa-miR-192-5p
Diseases (MNDR)	Autoimmune Diseases	over-represented	0.0038616	0.0111081	0.0111081	1.07716	5	hsa-miR-122-5p; hsa-miR-134-5p; hsa-miR-29a-3p; hsa-miR-27b-3p; hsa-miR-184
Diseases (MNDR)	Brain Ischemia	over-represented	0.0038616	0.0111081	0.0111081	1.07716	5	hsa-miR-122-5p; hsa-miR-134-5p; hsa-miR-29a-3p; hsa-miR-27b-3p; hsa-miR-184
Diseases (MNDR)	Cervical Intraepithelial Neoplasia	over-represented	0.0038616	0.0111081	0.0111081	1.07716	5	hsa-miR-122-5p; hsa-miR-134-5p; hsa-miR-29a-3p; hsa-miR-27b-3p; hsa-miR-184
Diseases (MNDR)	Cicatrix	over-represented	0.0038616	0.0111081	0.0111081	1.07716	5	hsa-miR-122-5p; hsa-miR-134-5p; hsa-miR-29a-3p; hsa-miR-27b-3p; hsa-miR-184
Diseases (MNDR)	Endothelium, Vascular	over-represented	0.0038616	0.0111081	0.0111081	1.07716	5	hsa-miR-122-5p; hsa-miR-134-5p; hsa-miR-29a-3p; hsa-miR-27b-3p; hsa-miR-184
Diseases (MNDR)	Hailey-Hailey disease	over-represented	0.0038616	0.0111081	0.0111081	1.07716	5	hsa-miR-122-5p; hsa-miR-134-5p; hsa-miR-29a-3p; hsa-miR-27b-3p; hsa-miR-184
Diseases (MNDR)	Nasal Polyps	over-represented	0.0038616	0.0111081	0.0111081	1.07716	5	hsa-miR-122-5p; hsa-miR-134-5p; hsa-miR-29a-3p; hsa-miR-27b-3p; hsa-miR-184
Diseases (MNDR)	Neoplasms, Glandular and Epithelial	over-represented	0.0038616	0.0111081	0.0111081	1.07716	5	hsa-miR-122-5p; hsa-miR-134-5p; hsa-miR-29a-3p; hsa-miR-27b-3p; hsa-miR-184
Diseases (MNDR)	Neurofibromatosis 2	over-represented	0.0038616	0.0111081	0.0111081	1.07716	5	hsa-miR-122-5p; hsa-miR-134-5p; hsa-miR-29a-3p; hsa-miR-27b-3p; hsa-miR-184
Diseases (MNDR)	cataract	over-represented	0.0038616	0.0111081	0.0111081	1.07716	5	hsa-miR-122-5p; hsa-miR-134-5p; hsa-miR-29a-3p; hsa-miR-27b-3p; hsa-miR-184
Diseases (MNDR)	long QT syndrome	over-represented	0.0038616	0.0111081	0.0111081	1.07716	5	hsa-miR-122-5p; hsa-miR-134-5p; hsa-miR-29a-3p; hsa-miR-27b-3p; hsa-miR-184
Diseases (MNDR)	multiple endocrine neoplasia type 1	over-represented	0.0038616	0.0111081	0.0111081	1.07716	5	hsa-miR-122-5p; hsa-miR-134-5p; hsa-miR-29a-3p; hsa-miR-27b-3p; hsa-miR-184
Diseases (MNDR)	myopia	over-represented	0.0038616	0.0111081	0.0111081	1.07716	5	hsa-miR-122-5p; hsa-miR-134-5p; hsa-miR-29a-3p; hsa-miR-27b-3p; hsa-miR-184
Diseases (MNDR)	Crohns disease	over-represented	0.0040395	0.0111081	0.0111081	1.56293	6	hsa-miR-1246; hsa-miR-29a-3p; hsa-miR-22-3p; hsa-miR-369-3p; hsa-miR-376a-3p; hsa-miR-101-3p
Diseases (MNDR)	primary biliary cirrhosis	over-represented	0.0040891	0.0111081	0.0111081	0.675862	4	hsa-miR-122-5p; hsa-miR-483-3p; hsa-miR-361-5p; hsa-miR-150-5p
Diseases (MNDR)	Albuminuria	over-represented	0.0042052	0.0111081	0.0111081	1.09828	5	hsa-miR-122-5p; hsa-miR-134-5p; hsa-miR-29a-3p; hsa-miR-27b-3p; hsa-miR-184
Diseases (MNDR)	Colorectal Neoplasms, Hereditary Nonpolyposis	over-represented	0.0042052	0.0111081	0.0111081	1.09828	5	hsa-miR-122-5p; hsa-miR-134-5p; hsa-miR-29a-3p; hsa-miR-27b-3p; hsa-miR-184
Diseases (MNDR)	Creutzfeldt-Jakob disease	over-represented	0.0042052	0.0111081	0.0111081	1.09828	5	hsa-miR-122-5p; hsa-miR-134-5p; hsa-miR-29a-3p; hsa-miR-27b-3p; hsa-miR-184
Diseases (MNDR)	Diabetes Complications	over-represented	0.0042052	0.0111081	0.0111081	1.09828	5	hsa-miR-122-5p; hsa-miR-134-5p; hsa-miR-29a-3p; hsa-miR-27b-3p; hsa-miR-184
Diseases (MNDR)	Encephalomyelitis, Autoimmune, Experimental	over-represented	0.0042052	0.0111081	0.0111081	1.09828	5	hsa-miR-122-5p; hsa-miR-134-5p; hsa-miR-29a-3p; hsa-miR-27b-3p; hsa-miR-184
Diseases (MNDR)	Erythropoiesis	over-represented	0.0042052	0.0111081	0.0111081	1.09828	5	hsa-miR-122-5p; hsa-miR-134-5p; hsa-miR-29a-3p; hsa-miR-27b-3p; hsa-miR-184
Diseases (MNDR)	Fanconi anemia	over-represented	0.0042052	0.0111081	0.0111081	1.09828	5	hsa-miR-122-5p; hsa-miR-134-5p; hsa-miR-29a-3p; hsa-miR-27b-3p; hsa-miR-184
Diseases (MNDR)	Fibroblasts	over-represented	0.0042052	0.0111081	0.0111081	1.09828	5	hsa-miR-122-5p; hsa-miR-134-5p; hsa-miR-29a-3p; hsa-miR-27b-3p; hsa-miR-184
Diseases (MNDR)	Francisella	over-represented	0.0042052	0.0111081	0.0111081	1.09828	5	hsa-miR-122-5p; hsa-miR-134-5p; hsa-miR-29a-3p; hsa-miR-27b-3p; hsa-miR-184
Diseases (MNDR)	Gerstmann-Straussler-Scheinker syndrome	over-represented	0.0042052	0.0111081	0.0111081	1.09828	5	hsa-miR-122-5p; hsa-miR-134-5p; hsa-miR-29a-3p; hsa-miR-27b-3p; hsa-miR-184
Diseases (MNDR)	Hearing Loss	over-represented	0.0042052	0.0111081	0.0111081	1.09828	5	hsa-miR-122-5p; hsa-miR-134-5p; hsa-miR-29a-3p; hsa-miR-27b-3p; hsa-miR-184
Diseases (MNDR)	Hypoxia	over-represented	0.0042052	0.0111081	0.0111081	1.09828	5	hsa-miR-122-5p; hsa-miR-134-5p; hsa-miR-29a-3p; hsa-miR-27b-3p; hsa-miR-184
Diseases (MNDR)	Intervertebral Disc	over-represented	0.0042052	0.0111081	0.0111081	1.09828	5	hsa-miR-122-5p; hsa-miR-134-5p; hsa-miR-29a-3p; hsa-miR-27b-3p; hsa-miR-184
Diseases (MNDR)	Keloid	over-represented	0.0042052	0.0111081	0.0111081	1.09828	5	hsa-miR-122-5p; hsa-miR-134-5p; hsa-miR-29a-3p; hsa-miR-27b-3p; hsa-miR-184
Diseases (MNDR)	Leukoplakia, Oral	over-represented	0.0042052	0.0111081	0.0111081	1.09828	5	hsa-miR-122-5p; hsa-miR-134-5p; hsa-miR-29a-3p; hsa-miR-27b-3p; hsa-miR-184
Diseases (MNDR)	Liver Cirrhosis, Biliary	over-represented	0.0042052	0.0111081	0.0111081	1.09828	5	hsa-miR-122-5p; hsa-miR-134-5p; hsa-miR-29a-3p; hsa-miR-27b-3p; hsa-miR-184
Diseases (MNDR)	Osteolysis	over-represented	0.0042052	0.0111081	0.0111081	1.09828	5	hsa-miR-122-5p; hsa-miR-134-5p; hsa-miR-29a-3p; hsa-miR-27b-3p; hsa-miR-184
Diseases (MNDR)	Precursor T-Cell Lymphoblastic Leukemia-Lymphoma	over-represented	0.0042052	0.0111081	0.0111081	1.09828	5	hsa-miR-122-5p; hsa-miR-134-5p; hsa-miR-29a-3p; hsa-miR-27b-3p; hsa-miR-184
Diseases (MNDR)	RNA Virus Infections	over-represented	0.0042052	0.0111081	0.0111081	1.09828	5	hsa-miR-122-5p; hsa-miR-134-5p; hsa-miR-29a-3p; hsa-miR-27b-3p; hsa-miR-184
Diseases (MNDR)	Radiation Injuries	over-represented	0.0042052	0.0111081	0.0111081	1.09828	5	hsa-miR-122-5p; hsa-miR-134-5p; hsa-miR-29a-3p; hsa-miR-27b-3p; hsa-miR-184
Diseases (MNDR)	Renal Insufficiency	over-represented	0.0042052	0.0111081	0.0111081	1.09828	5	hsa-miR-122-5p; hsa-miR-134-5p; hsa-miR-29a-3p; hsa-miR-27b-3p; hsa-miR-184
Diseases (MNDR)	Synapses	over-represented	0.0042052	0.0111081	0.0111081	1.09828	5	hsa-miR-122-5p; hsa-miR-134-5p; hsa-miR-29a-3p; hsa-miR-27b-3p; hsa-miR-184
Diseases (MNDR)	Vascular Calcification	over-represented	0.0042052	0.0111081	0.0111081	1.09828	5	hsa-miR-122-5p; hsa-miR-134-5p; hsa-miR-29a-3p; hsa-miR-101-3p; hsa-miR-184
Diseases (MNDR)	acoustic neuroma	over-represented	0.0042052	0.0111081	0.0111081	1.09828	5	hsa-miR-122-5p; hsa-miR-134-5p; hsa-miR-29a-3p; hsa-miR-27b-3p; hsa-miR-184
Diseases (MNDR)	acute leukemia	over-represented	0.0042052	0.0111081	0.0111081	1.09828	5	hsa-miR-122-5p; hsa-miR-134-5p; hsa-miR-29a-3p; hsa-miR-27b-3p; hsa-miR-184
Diseases (MNDR)	alcoholic hepatitis	over-represented	0.0042052	0.0111081	0.0111081	1.09828	5	hsa-miR-122-5p; hsa-miR-134-5p; hsa-miR-29a-3p; hsa-miR-27b-3p; hsa-miR-184
Diseases (MNDR)	anus neoplasm	over-represented	0.0042052	0.0111081	0.0111081	1.09828	5	hsa-miR-122-5p; hsa-miR-134-5p; hsa-miR-29a-3p; hsa-miR-27b-3p; hsa-miR-184
Diseases (MNDR)	breast ductal carcinoma	over-represented	0.0042052	0.0111081	0.0111081	1.09828	5	hsa-miR-122-5p; hsa-miR-134-5p; hsa-miR-29a-3p; hsa-miR-27b-3p; hsa-miR-184
Diseases (MNDR)	chlamydia	over-represented	0.0042052	0.0111081	0.0111081	1.09828	5	hsa-miR-122-5p; hsa-miR-134-5p; hsa-miR-29a-3p; hsa-miR-27b-3p; hsa-miR-184
Diseases (MNDR)	chondrodysplasia punctata	over-represented	0.0042052	0.0111081	0.0111081	1.09828	5	hsa-miR-122-5p; hsa-miR-134-5p; hsa-miR-29a-3p; hsa-miR-27b-3p; hsa-miR-184
Diseases (MNDR)	focal epithelial hyperplasia	over-represented	0.0042052	0.0111081	0.0111081	1.09828	5	hsa-miR-122-5p; hsa-miR-134-5p; hsa-miR-29a-3p; hsa-miR-27b-3p; hsa-miR-184
Diseases (MNDR)	granulosa cell tumor	over-represented	0.0042052	0.0111081	0.0111081	1.09828	5	hsa-miR-122-5p; hsa-miR-134-5p; hsa-miR-29a-3p; hsa-miR-27b-3p; hsa-miR-184
Diseases (MNDR)	hemangioma	over-represented	0.0042052	0.0111081	0.0111081	1.09828	5	hsa-miR-122-5p; hsa-miR-134-5p; hsa-miR-29a-3p; hsa-miR-27b-3p; hsa-miR-184
Diseases (MNDR)	leiomyosarcoma	over-represented	0.0042052	0.0111081	0.0111081	1.09828	5	hsa-miR-122-5p; hsa-miR-134-5p; hsa-miR-29a-3p; hsa-miR-27b-3p; hsa-miR-184
Diseases (MNDR)	localized scleroderma	over-represented	0.0042052	0.0111081	0.0111081	1.09828	5	hsa-miR-122-5p; hsa-miR-134-5p; hsa-miR-29a-3p; hsa-miR-27b-3p; hsa-miR-184
Diseases (MNDR)	myositis ossificans	over-represented	0.0042052	0.0111081	0.0111081	1.09828	5	hsa-miR-122-5p; hsa-miR-134-5p; hsa-miR-29a-3p; hsa-miR-27b-3p; hsa-miR-184
Diseases (MNDR)	peripheral nerve sheath neoplasm	over-represented	0.0042052	0.0111081	0.0111081	1.09828	5	hsa-miR-122-5p; hsa-miR-134-5p; hsa-miR-29a-3p; hsa-miR-27b-3p; hsa-miR-184
Diseases (MNDR)	testicular cancer	over-represented	0.0042052	0.0111081	0.0111081	1.09828	5	hsa-miR-122-5p; hsa-miR-29a-3p; hsa-miR-22-3p; hsa-miR-101-3p; hsa-miR-150-5p
Diseases (MNDR)	Eye Abnormalities	over-represented	0.0045702	0.0114768	0.0114768	1.1194	5	hsa-miR-122-5p; hsa-miR-134-5p; hsa-miR-29a-3p; hsa-miR-27b-3p; hsa-miR-184
Diseases (MNDR)	atrophic gastritis	over-represented	0.0045702	0.0114768	0.0114768	1.1194	5	hsa-miR-122-5p; hsa-miR-134-5p; hsa-miR-29a-3p; hsa-miR-27b-3p; hsa-miR-184
Diseases (MNDR)	colitis	over-represented	0.0045702	0.0114768	0.0114768	1.1194	5	hsa-miR-122-5p; hsa-miR-134-5p; hsa-miR-29a-3p; hsa-miR-27b-3p; hsa-miR-184
Diseases (MNDR)	dyspepsia	over-represented	0.0045702	0.0114768	0.0114768	1.1194	5	hsa-miR-122-5p; hsa-miR-134-5p; hsa-miR-29a-3p; hsa-miR-27b-3p; hsa-miR-184
Diseases (MNDR)	embryonal carcinoma	over-represented	0.0045702	0.0114768	0.0114768	1.1194	5	hsa-miR-122-5p; hsa-miR-134-5p; hsa-miR-29a-3p; hsa-miR-27b-3p; hsa-miR-184
Diseases (MNDR)	glomerulonephritis	over-represented	0.0045702	0.0114768	0.0114768	1.1194	5	hsa-miR-122-5p; hsa-miR-134-5p; hsa-miR-29a-3p; hsa-miR-27b-3p; hsa-miR-184
Diseases (MNDR)	hyperglycemia	over-represented	0.0045702	0.0114768	0.0114768	1.1194	5	hsa-miR-122-5p; hsa-miR-134-5p; hsa-miR-29a-3p; hsa-miR-27b-3p; hsa-miR-184
Diseases (MNDR)	hypopharynx cancer	over-represented	0.0045702	0.0114768	0.0114768	1.1194	5	hsa-miR-122-5p; hsa-miR-134-5p; hsa-miR-29a-3p; hsa-miR-27b-3p; hsa-miR-184
Diseases (MNDR)	irritable bowel syndrome	over-represented	0.0045702	0.0114768	0.0114768	1.1194	5	hsa-miR-122-5p; hsa-miR-134-5p; hsa-miR-29a-3p; hsa-miR-27b-3p; hsa-miR-184
Diseases (MNDR)	keratoconus	over-represented	0.0045702	0.0114768	0.0114768	1.1194	5	hsa-miR-122-5p; hsa-miR-134-5p; hsa-miR-29a-3p; hsa-miR-27b-3p; hsa-miR-184
Diseases (MNDR)	schistosomiasis	over-represented	0.0045702	0.0114768	0.0114768	1.1194	5	hsa-miR-122-5p; hsa-miR-134-5p; hsa-miR-29a-3p; hsa-miR-27b-3p; hsa-miR-184
Diseases (MNDR)	Adenoviridae Infections	over-represented	0.0049271	0.0122296	0.0122296	1.62629	6	hsa-miR-1246; hsa-miR-29a-3p; hsa-miR-22-3p; hsa-miR-27b-3p; hsa-miR-342-3p; hsa-miR-150-5p
Diseases (MNDR)	cystic fibrosis	over-represented	0.0049573	0.0122296	0.0122296	1.14052	5	hsa-miR-122-5p; hsa-miR-134-5p; hsa-miR-29a-3p; hsa-miR-27b-3p; hsa-miR-184
Diseases (MNDR)	diabetic retinopathy	over-represented	0.0049573	0.0122296	0.0122296	1.14052	5	hsa-miR-122-5p; hsa-miR-134-5p; hsa-miR-29a-3p; hsa-miR-27b-3p; hsa-miR-184
Diseases (MNDR)	leprosy	over-represented	0.0049573	0.0122296	0.0122296	1.14052	5	hsa-miR-122-5p; hsa-miR-134-5p; hsa-miR-29a-3p; hsa-miR-27b-3p; hsa-miR-184
Diseases (MNDR)	oxyphilic adenoma	over-represented	0.0051125	0.0125541	0.0125541	0.718103	4	hsa-miR-199a-3p; hsa-miR-22-3p; hsa-miR-192-5p; hsa-miR-425-5p
Diseases (MNDR)	stomach cancer	over-represented	0.0051338	0.0125541	0.0125541	31.3009	40	hsa-miR-1246; hsa-miR-122-5p; hsa-miR-130b-3p; hsa-miR-134-5p; hsa-miR-199a-3p; hsa-miR-29a-3p; hsa-miR-140-3p; hsa-miR-497-5p; hsa-miR-450b-5p; hsa-miR-22-3p; hsa-miR-378a-3p; hsa-miR-503-5p; hsa-miR-483-3p; hsa-miR-296-3p; hsa-miR-103a-3p; hsa-miR-369-3p; hsa-miR-376a-3p; hsa-miR-27b-3p; hsa-miR-361-5p; hsa-miR-377-3p; hsa-miR-192-5p; hsa-miR-7704; hsa-miR-342-3p; hsa-miR-10b-3p; hsa-miR-101-3p…
Diseases (MNDR)	type 2 diabetes mellitus	over-represented	0.0052528	0.0127894	0.0127894	1.64741	6	hsa-miR-122-5p; hsa-miR-29a-3p; hsa-miR-483-3p; hsa-miR-27b-3p; hsa-miR-192-5p; hsa-miR-101-3p
Diseases (MNDR)	disease of metabolism	over-represented	0.0053673	0.0129556	0.0129556	1.16164	5	hsa-miR-122-5p; hsa-miR-134-5p; hsa-miR-29a-3p; hsa-miR-27b-3p; hsa-miR-184
Diseases (MNDR)	fibrosarcoma	over-represented	0.0053673	0.0129556	0.0129556	1.16164	5	hsa-miR-122-5p; hsa-miR-134-5p; hsa-miR-29a-3p; hsa-miR-27b-3p; hsa-miR-184
Diseases (MNDR)	chromophobe renal cell carcinoma	over-represented	0.0057818	0.0137067	0.0137067	0.380172	3	hsa-miR-199a-3p; hsa-miR-497-5p; hsa-miR-192-5p
Diseases (MNDR)	Graft vs Host Disease	over-represented	0.0058009	0.0137067	0.0137067	1.18276	5	hsa-miR-122-5p; hsa-miR-134-5p; hsa-miR-29a-3p; hsa-miR-27b-3p; hsa-miR-184
Diseases (MNDR)	lipid metabolism disorder	over-represented	0.0058009	0.0137067	0.0137067	1.18276	5	hsa-miR-122-5p; hsa-miR-134-5p; hsa-miR-29a-3p; hsa-miR-27b-3p; hsa-miR-184
Diseases (MNDR)	myasthenia gravis	over-represented	0.0058009	0.0137067	0.0137067	1.18276	5	hsa-miR-122-5p; hsa-miR-134-5p; hsa-miR-29a-3p; hsa-miR-27b-3p; hsa-miR-184
Diseases (MNDR)	vitiligo	over-represented	0.0058009	0.0137067	0.0137067	1.18276	5	hsa-miR-122-5p; hsa-miR-134-5p; hsa-miR-29a-3p; hsa-miR-27b-3p; hsa-miR-184
Diseases (MNDR)	systemic lupus erythematosus	over-represented	0.0059514	0.0140034	0.0140034	1.68966	6	hsa-miR-29a-3p; hsa-miR-22-3p; hsa-miR-192-5p; hsa-miR-342-3p; hsa-miR-150-5p; hsa-miR-184
Diseases (MNDR)	dilated cardiomyopathy	over-represented	0.0060509	0.0141779	0.0141779	2.83017	8	hsa-miR-130b-3p; hsa-miR-29a-3p; hsa-miR-497-5p; hsa-miR-22-3p; hsa-miR-377-3p; hsa-miR-342-3p; hsa-miR-331-3p; hsa-miR-150-5p
Diseases (MNDR)	sickle cell anemia	over-represented	0.0062587	0.0146036	0.0146036	1.20388	5	hsa-miR-122-5p; hsa-miR-134-5p; hsa-miR-29a-3p; hsa-miR-27b-3p; hsa-miR-184
Diseases (MNDR)	AIDS Dementia Complex	over-represented	0.0067161	0.0155257	0.0155257	1.7319	6	hsa-miR-122-5p; hsa-miR-134-5p; hsa-miR-29a-3p; hsa-miR-497-5p; hsa-miR-136-3p; hsa-miR-377-3p
Diseases (MNDR)	syndrome	over-represented	0.0067161	0.0155257	0.0155257	1.7319	6	hsa-miR-122-5p; hsa-miR-134-5p; hsa-miR-29a-3p; hsa-miR-27b-3p; hsa-miR-331-3p; hsa-miR-184
Diseases (MNDR)	type 1 diabetes mellitus	over-represented	0.0067415	0.0155257	0.0155257	1.225	5	hsa-miR-122-5p; hsa-miR-134-5p; hsa-miR-29a-3p; hsa-miR-27b-3p; hsa-miR-184
Diseases (MNDR)	Duke B	over-represented	0.0067648	0.0155257	0.0155257	0.401293	3	hsa-miR-29a-3p; hsa-miR-378a-3p; hsa-miR-27b-3p
Diseases (MNDR)	abdominal aortic aneurysm	over-represented	0.0072499	0.016504	0.016504	1.24612	5	hsa-miR-122-5p; hsa-miR-134-5p; hsa-miR-29a-3p; hsa-miR-27b-3p; hsa-miR-184
Diseases (MNDR)	systemic scleroderma	over-represented	0.0072499	0.016504	0.016504	1.24612	5	hsa-miR-130b-3p; hsa-miR-29a-3p; hsa-miR-503-5p; hsa-miR-101-3p; hsa-miR-150-5p
Diseases (MNDR)	hepatitis	over-represented	0.0075504	0.0171182	0.0171182	1.77414	6	hsa-miR-122-5p; hsa-miR-134-5p; hsa-miR-29a-3p; hsa-miR-27b-3p; hsa-miR-342-3p; hsa-miR-184
Diseases (MNDR)	Down syndrome	over-represented	0.0078689	0.0177686	0.0177686	2.9569	8	hsa-miR-1246; hsa-miR-122-5p; hsa-miR-134-5p; hsa-miR-29a-3p; hsa-miR-22-3p; hsa-miR-27b-3p; hsa-miR-101-3p; hsa-miR-184
Diseases (MNDR)	Peripheral Nerve Injuries	over-represented	0.0085782	0.0192153	0.0192153	0.147845	2	hsa-miR-22-3p; hsa-miR-30e-3p
Diseases (MNDR)	cerebellar disease	over-represented	0.0085782	0.0192153	0.0192153	0.147845	2	hsa-miR-29a-3p; hsa-miR-103a-3p
Diseases (MNDR)	Cardiovascular Diseases	over-represented	0.0089363	0.0199375	0.0199375	1.30948	5	hsa-miR-1246; hsa-miR-122-5p; hsa-miR-134-5p; hsa-miR-29a-3p; hsa-miR-331-3p
Diseases (MNDR)	oligodendroglioma	over-represented	0.0102013	0.0226696	0.0226696	1.35172	5	hsa-miR-122-5p; hsa-miR-134-5p; hsa-miR-29a-3p; hsa-miR-27b-3p; hsa-miR-184
Diseases (MNDR)	variant Creutzfeldt-Jakob disease	over-represented	0.0102835	0.0227619	0.0227619	0.464655	3	hsa-miR-103a-3p; hsa-miR-361-5p; hsa-miR-342-3p
Diseases (MNDR)	spinocerebellar ataxia type 1	over-represented	0.0112841	0.0248783	0.0248783	0.168966	2	hsa-miR-130b-3p; hsa-miR-101-3p
Diseases (MNDR)	autosomal recessive limb-girdle muscular dystrophy type 2A	over-represented	0.011585	0.0254416	0.0254416	1.39397	5	hsa-miR-134-5p; hsa-miR-199a-3p; hsa-miR-497-5p; hsa-miR-376a-3p; hsa-miR-192-5p
Diseases (MNDR)	liver disease	over-represented	0.0116563	0.0254982	0.0254982	2.53448	7	hsa-miR-122-5p; hsa-miR-199a-3p; hsa-miR-29a-3p; hsa-miR-22-3p; hsa-miR-296-3p; hsa-miR-101-3p; hsa-miR-150-5p
Diseases (MNDR)	colon cancer	over-represented	0.0118043	0.0257214	0.0257214	33.5185	41	hsa-miR-1246; hsa-miR-122-5p; hsa-miR-130b-3p; hsa-miR-134-5p; hsa-miR-29a-3p; hsa-miR-497-5p; hsa-miR-450b-5p; hsa-miR-22-3p; hsa-miR-378a-3p; hsa-miR-503-5p; hsa-miR-16-2-3p; hsa-miR-136-3p; hsa-miR-483-3p; hsa-miR-296-3p; hsa-miR-510-5p; hsa-miR-378c; hsa-miR-337-5p; hsa-miR-103a-3p; hsa-miR-369-3p; hsa-miR-27b-3p; hsa-miR-145-3p; hsa-miR-361-5p; hsa-miR-377-3p; hsa-miR-192-5p; hsa-miR-342-3p;…
Diseases (MNDR)	Diabetic Nephropathies	over-represented	0.0123229	0.0267474	0.0267474	1.41509	5	hsa-miR-130b-3p; hsa-miR-29a-3p; hsa-miR-377-3p; hsa-miR-192-5p; hsa-miR-101-3p
Diseases (MNDR)	Growth Hormone-Secreting Pituitary Adenoma	over-represented	0.0128851	0.0278597	0.0278597	1.98534	6	hsa-miR-503-5p; hsa-miR-483-3p; hsa-miR-510-5p; hsa-miR-103a-3p; hsa-miR-192-5p; hsa-miR-184
Diseases (MNDR)	liver cancer	over-represented	0.0131214	0.0282615	0.0282615	0.506897	3	hsa-miR-122-5p; hsa-miR-101-3p; hsa-let-7c-3p
Diseases (MNDR)	osteoarthritis	over-represented	0.0138939	0.0298107	0.0298107	1.45733	5	hsa-miR-122-5p; hsa-miR-29a-3p; hsa-miR-296-3p; hsa-miR-27b-3p; hsa-miR-101-3p
Diseases (MNDR)	Pancreatitis, Chronic	over-represented	0.014692	0.0312833	0.0312833	0.528017	3	hsa-miR-199a-3p; hsa-miR-497-5p; hsa-miR-483-3p
Diseases (MNDR)	anencephaly	over-represented	0.014692	0.0312833	0.0312833	0.528017	3	hsa-miR-134-5p; hsa-miR-22-3p; hsa-miR-103a-3p
Diseases (MNDR)	gastrointestinal system disease	over-represented	0.016365	0.0347136	0.0347136	0.549138	3	hsa-miR-130b-3p; hsa-miR-497-5p; hsa-miR-483-3p
Diseases (MNDR)	Hyperalgesia	over-represented	0.0176527	0.0373038	0.0373038	0.211207	2	hsa-miR-22-3p; hsa-miR-532-3p
Diseases (MNDR)	endometrial cancer	over-represented	0.0179301	0.0377476	0.0377476	2.13319	6	hsa-miR-130b-3p; hsa-miR-29a-3p; hsa-miR-22-3p; hsa-miR-27b-3p; hsa-miR-101-3p; hsa-miR-150-5p
Diseases (MNDR)	myopathy	over-represented	0.0183132	0.0384097	0.0384097	2.76681	7	hsa-miR-29a-3p; hsa-miR-497-5p; hsa-miR-22-3p; hsa-miR-503-5p; hsa-miR-483-3p; hsa-miR-296-3p; hsa-miR-10b-3p
Diseases (MNDR)	central nervous system disease	over-represented	0.019827	0.0410521	0.0410521	1.05603	4	hsa-miR-122-5p; hsa-miR-29a-3p; hsa-miR-27b-3p; hsa-miR-184
Diseases (MNDR)	pulmonary embolism	over-represented	0.019827	0.0410521	0.0410521	1.05603	4	hsa-miR-122-5p; hsa-miR-29a-3p; hsa-miR-27b-3p; hsa-miR-184
Diseases (MNDR)	progressive supranuclear palsy	over-represented	0.0204618	0.0410521	0.0410521	2.19655	6	hsa-miR-122-5p; hsa-miR-134-5p; hsa-miR-29a-3p; hsa-miR-27b-3p; hsa-miR-505-5p; hsa-miR-184
Diseases (MNDR)	Atrophy	over-represented	0.0211858	0.0410521	0.0410521	1.07716	4	hsa-miR-122-5p; hsa-miR-134-5p; hsa-miR-29a-3p; hsa-miR-150-5p
Diseases (MNDR)	Marek Disease	over-represented	0.0211858	0.0410521	0.0410521	1.07716	4	hsa-miR-122-5p; hsa-miR-29a-3p; hsa-miR-101-3p; hsa-miR-150-5p
Diseases (MNDR)	panic disorder	over-represented	0.0211858	0.0410521	0.0410521	1.07716	4	hsa-miR-122-5p; hsa-miR-29a-3p; hsa-miR-22-3p; hsa-miR-101-3p
Diseases (MNDR)	cervical cancer	over-represented	0.0212872	0.0411063	0.0411063	0.232328	2	hsa-miR-27b-3p; hsa-miR-101-3p
Diseases (MNDR)	pulmonary tuberculosis	over-represented	0.0215288	0.0413043	0.0413043	1.62629	5	hsa-miR-130b-3p; hsa-miR-29a-3p; hsa-miR-342-3p; hsa-miR-101-3p; hsa-miR-150-5p
Diseases (MNDR)	Venous Thromboembolism	over-represented	0.0220042	0.0413043	0.0413043	0.6125	3	hsa-miR-199b-3p; hsa-miR-103a-3p; hsa-miR-30e-3p
Diseases (MNDR)	Behcets disease	over-represented	0.0226009	0.0413043	0.0413043	1.09828	4	hsa-miR-122-5p; hsa-miR-134-5p; hsa-miR-29a-3p; hsa-miR-101-3p
Diseases (MNDR)	Burns	over-represented	0.0226009	0.0413043	0.0413043	1.09828	4	hsa-miR-122-5p; hsa-miR-134-5p; hsa-miR-29a-3p; hsa-miR-184
Diseases (MNDR)	Cerebellar Neoplasms	over-represented	0.0226009	0.0413043	0.0413043	1.09828	4	hsa-miR-122-5p; hsa-miR-134-5p; hsa-miR-29a-3p; hsa-miR-184
Diseases (MNDR)	Lymphoma, Extranodal NK-T-Cell	over-represented	0.0226009	0.0413043	0.0413043	1.09828	4	hsa-miR-122-5p; hsa-miR-134-5p; hsa-miR-29a-3p; hsa-miR-101-3p
Diseases (MNDR)	Odontogenic Tumors	over-represented	0.0226009	0.0413043	0.0413043	1.09828	4	hsa-miR-122-5p; hsa-miR-134-5p; hsa-miR-29a-3p; hsa-miR-101-3p
Diseases (MNDR)	Patau syndrome	over-represented	0.0226009	0.0413043	0.0413043	1.09828	4	hsa-miR-122-5p; hsa-miR-134-5p; hsa-miR-29a-3p; hsa-miR-101-3p
Diseases (MNDR)	Sezarys disease	over-represented	0.0226009	0.0413043	0.0413043	1.09828	4	hsa-miR-122-5p; hsa-miR-29a-3p; hsa-miR-101-3p; hsa-miR-150-5p
Diseases (MNDR)	Sjogrens syndrome	over-represented	0.0226009	0.0413043	0.0413043	1.09828	4	hsa-miR-122-5p; hsa-miR-134-5p; hsa-miR-29a-3p; hsa-miR-27b-3p
Diseases (MNDR)	familial hyperlipidemia	over-represented	0.0226009	0.0413043	0.0413043	1.09828	4	hsa-miR-122-5p; hsa-miR-134-5p; hsa-miR-29a-3p; hsa-miR-184
Diseases (MNDR)	germ cell and embryonal cancer	over-represented	0.0226009	0.0413043	0.0413043	1.09828	4	hsa-miR-122-5p; hsa-miR-134-5p; hsa-miR-29a-3p; hsa-miR-184
Diseases (MNDR)	male infertility	over-represented	0.0226009	0.0413043	0.0413043	1.09828	4	hsa-miR-122-5p; hsa-miR-29a-3p; hsa-miR-22-3p; hsa-miR-101-3p
Diseases (MNDR)	prion disease	over-represented	0.0226009	0.0413043	0.0413043	1.09828	4	hsa-miR-122-5p; hsa-miR-29a-3p; hsa-miR-342-3p; hsa-miR-150-5p
Diseases (MNDR)	psoriatic arthritis	over-represented	0.0226009	0.0413043	0.0413043	1.09828	4	hsa-miR-122-5p; hsa-miR-134-5p; hsa-miR-29a-3p; hsa-miR-101-3p
Diseases (MNDR)	psychotic disorder	over-represented	0.0226009	0.0413043	0.0413043	1.09828	4	hsa-miR-122-5p; hsa-miR-134-5p; hsa-miR-29a-3p; hsa-miR-101-3p
Diseases (MNDR)	ulcerative colitis	over-represented	0.0226436	0.0413043	0.0413043	1.64741	5	hsa-miR-1246; hsa-miR-199a-3p; hsa-miR-29a-3p; hsa-miR-378a-3p; hsa-miR-192-5p
Diseases (MNDR)	hypersensitivity reaction type II disease	over-represented	0.0233903	0.0425278	0.0425278	6.52629	12	hsa-miR-130b-3p; hsa-miR-29a-3p; hsa-miR-497-5p; hsa-miR-22-3p; hsa-miR-503-5p; hsa-miR-296-3p; hsa-miR-337-5p; hsa-miR-27b-3p; hsa-miR-377-3p; hsa-miR-10b-3p; hsa-miR-505-5p; hsa-let-7c-3p
Diseases (MNDR)	Esophagus	over-represented	0.0240727	0.0432419	0.0432419	1.1194	4	hsa-miR-122-5p; hsa-miR-134-5p; hsa-miR-29a-3p; hsa-miR-27b-3p
Diseases (MNDR)	Gilles de la Tourette syndrome	over-represented	0.0240727	0.0432419	0.0432419	1.1194	4	hsa-miR-122-5p; hsa-miR-134-5p; hsa-miR-29a-3p; hsa-miR-184
Diseases (MNDR)	Hypoxia-Ischemia, Brain	over-represented	0.0240727	0.0432419	0.0432419	1.1194	4	hsa-miR-122-5p; hsa-miR-134-5p; hsa-miR-29a-3p; hsa-miR-184
Diseases (MNDR)	Cerebral Hemorrhage, Traumatic	over-represented	0.0240919	0.0432419	0.0432419	0.633621	3	hsa-miR-122-5p; hsa-miR-22-3p; hsa-miR-369-3p
Diseases (MNDR)	atherosclerosis	over-represented	0.0242057	0.0433073	0.0433073	2.28103	6	hsa-miR-29a-3p; hsa-miR-497-5p; hsa-miR-503-5p; hsa-miR-296-3p; hsa-miR-342-3p; hsa-miR-101-3p
Diseases (MNDR)	myocardial infarction	over-represented	0.0249852	0.0445596	0.0445596	1.68966	5	hsa-miR-29a-3p; hsa-miR-22-3p; hsa-miR-296-3p; hsa-miR-101-3p; hsa-miR-150-5p
Diseases (MNDR)	idiopathic pulmonary fibrosis	over-represented	0.0252037	0.0448066	0.0448066	0.253448	2	hsa-miR-130b-3p; hsa-miR-29a-3p
Diseases (MNDR)	intermediate coronary syndrome	over-represented	0.025602	0.0449439	0.0449439	1.14052	4	hsa-miR-122-5p; hsa-miR-134-5p; hsa-miR-29a-3p; hsa-miR-184
Diseases (MNDR)	myocarditis	over-represented	0.025602	0.0449439	0.0449439	1.14052	4	hsa-miR-122-5p; hsa-miR-134-5p; hsa-miR-29a-3p; hsa-miR-184
Diseases (MNDR)	neuroendocrine carcinoma	over-represented	0.025602	0.0449439	0.0449439	1.14052	4	hsa-miR-122-5p; hsa-miR-134-5p; hsa-miR-29a-3p; hsa-miR-27b-3p
Diseases (MNDR)	systemic mastocytosis	over-represented	0.025602	0.0449439	0.0449439	1.14052	4	hsa-miR-122-5p; hsa-miR-134-5p; hsa-miR-29a-3p; hsa-miR-184
Diseases (MNDR)	Fibrosis	over-represented	0.027189	0.0472852	0.0472852	1.16164	4	hsa-miR-122-5p; hsa-miR-29a-3p; hsa-miR-192-5p; hsa-miR-101-3p
Diseases (MNDR)	Retinal Neovascularization	over-represented	0.027189	0.0472852	0.0472852	1.16164	4	hsa-miR-29a-3p; hsa-miR-101-3p; hsa-miR-150-5p; hsa-miR-184
Diseases (MNDR)	viral hepatitis	over-represented	0.027189	0.0472852	0.0472852	1.16164	4	hsa-miR-122-5p; hsa-miR-29a-3p; hsa-miR-22-3p; hsa-miR-101-3p
Diseases (MNDR)	fragile X syndrome	over-represented	0.0274788	0.0476413	0.0476413	1.7319	5	hsa-miR-122-5p; hsa-miR-134-5p; hsa-miR-29a-3p; hsa-miR-27b-3p; hsa-miR-184
Diseases (MNDR)	endometrial carcinoma	over-represented	0.0288343	0.0495313	0.0495313	1.18276	4	hsa-miR-122-5p; hsa-miR-29a-3p; hsa-miR-503-5p; hsa-miR-27b-3p
Diseases (MNDR)	neutropenia	over-represented	0.0288343	0.0495313	0.0495313	1.18276	4	hsa-miR-122-5p; hsa-miR-134-5p; hsa-miR-29a-3p; hsa-miR-27b-3p
Diseases (MNDR)	rhabdomyosarcoma	over-represented	0.0288343	0.0495313	0.0495313	1.18276	4	hsa-miR-29a-3p; hsa-miR-22-3p; hsa-miR-101-3p; hsa-miR-184
Diseases (MNDR)	hepatocellular carcinoma	over-represented	1.00e-12	4.31e-11	4.31e-11	17.9103	42	hsa-miR-1246; hsa-miR-122-5p; hsa-miR-130b-3p; hsa-miR-134-5p; hsa-miR-199a-3p; hsa-miR-199b-3p; hsa-miR-29a-3p; hsa-miR-140-3p; hsa-miR-497-5p; hsa-miR-450b-5p; hsa-miR-22-3p; hsa-miR-378a-3p; hsa-miR-503-5p; hsa-miR-16-2-3p; hsa-miR-136-3p; hsa-miR-483-3p; hsa-miR-296-3p; hsa-miR-378c; hsa-miR-103a-3p; hsa-miR-369-3p; hsa-miR-376a-3p; hsa-miR-27b-3p; hsa-miR-145-3p; hsa-miR-361-5p; hsa-miR-339-…
Diseases (MNDR)	rheumatoid arthritis	over-represented	1.00e-3	0.0043739	0.0043739	2.13319	8	hsa-miR-1246; hsa-miR-130b-3p; hsa-miR-29a-3p; hsa-miR-296-3p; hsa-miR-27b-3p; hsa-miR-101-3p; hsa-miR-505-5p; hsa-miR-150-5p
Diseases (MNDR)	Alzheimers disease	over-represented	1.01e-13	8.09e-12	8.09e-12	10.0323	34	hsa-miR-122-5p; hsa-miR-130b-3p; hsa-miR-134-5p; hsa-miR-199a-3p; hsa-miR-199b-3p; hsa-miR-29a-3p; hsa-miR-140-3p; hsa-miR-497-5p; hsa-miR-22-3p; hsa-miR-378a-3p; hsa-miR-16-2-3p; hsa-miR-136-3p; hsa-miR-483-3p; hsa-miR-296-3p; hsa-miR-510-5p; hsa-miR-337-5p; hsa-miR-103a-3p; hsa-miR-369-3p; hsa-miR-376a-3p; hsa-miR-27b-3p; hsa-miR-361-5p; hsa-miR-339-3p; hsa-miR-377-3p; hsa-miR-192-5p; hsa-miR-3…
Diseases (MNDR)	autosomal recessive disease	over-represented	1.02e-7	1.02e-6	1.02e-6	6.20948	21	hsa-miR-130b-3p; hsa-miR-199a-3p; hsa-miR-140-3p; hsa-miR-497-5p; hsa-miR-450b-5p; hsa-miR-22-3p; hsa-miR-503-5p; hsa-miR-296-3p; hsa-miR-510-5p; hsa-miR-337-5p; hsa-miR-103a-3p; hsa-miR-376a-3p; hsa-miR-27b-3p; hsa-miR-377-3p; hsa-miR-192-5p; hsa-miR-342-3p; hsa-miR-10b-3p; hsa-miR-101-3p; hsa-miR-331-3p; hsa-miR-425-5p; hsa-let-7c-3p
Diseases (MNDR)	thyroid cancer	over-represented	1.04e-6	8.71e-6	8.71e-6	4.68879	17	hsa-miR-122-5p; hsa-miR-199a-3p; hsa-miR-29a-3p; hsa-miR-497-5p; hsa-miR-22-3p; hsa-miR-16-2-3p; hsa-miR-136-3p; hsa-miR-337-5p; hsa-miR-103a-3p; hsa-miR-369-3p; hsa-miR-376a-3p; hsa-miR-27b-3p; hsa-miR-377-3p; hsa-miR-10b-3p; hsa-miR-101-3p; hsa-miR-30e-3p; hsa-miR-150-5p
Diseases (MNDR)	nephroblastoma	over-represented	1.04e-9	1.85e-8	1.85e-8	13.5806	34	hsa-miR-1246; hsa-miR-130b-3p; hsa-miR-134-5p; hsa-miR-199b-3p; hsa-miR-29a-3p; hsa-miR-140-3p; hsa-miR-497-5p; hsa-miR-450b-5p; hsa-miR-22-3p; hsa-miR-378a-3p; hsa-miR-503-5p; hsa-miR-510-5p; hsa-miR-378c; hsa-miR-337-5p; hsa-miR-103a-3p; hsa-miR-369-3p; hsa-miR-376a-3p; hsa-miR-27b-3p; hsa-miR-145-3p; hsa-miR-361-5p; hsa-miR-339-3p; hsa-miR-377-3p; hsa-miR-192-5p; hsa-miR-342-3p; hsa-miR-101-3p…
Diseases (MNDR)	meningioma	over-represented	1.06e-6	8.72e-6	8.72e-6	3.14698	14	hsa-miR-199a-3p; hsa-miR-29a-3p; hsa-miR-140-3p; hsa-miR-497-5p; hsa-miR-22-3p; hsa-miR-483-3p; hsa-miR-337-5p; hsa-miR-103a-3p; hsa-miR-376a-3p; hsa-miR-27b-3p; hsa-miR-377-3p; hsa-miR-342-3p; hsa-miR-101-3p; hsa-miR-30e-3p
Diseases (MNDR)	Carcinoma, Non-Small-Cell Lung	over-represented	1.06e-8	1.39e-7	1.39e-7	4.94224	20	hsa-miR-1246; hsa-miR-122-5p; hsa-miR-130b-3p; hsa-miR-134-5p; hsa-miR-29a-3p; hsa-miR-140-3p; hsa-miR-497-5p; hsa-miR-22-3p; hsa-miR-503-5p; hsa-miR-103a-3p; hsa-miR-27b-3p; hsa-miR-361-5p; hsa-miR-377-3p; hsa-miR-192-5p; hsa-miR-342-3p; hsa-miR-101-3p; hsa-miR-625-3p; hsa-miR-30e-3p; hsa-miR-150-5p; hsa-miR-184
Diseases (MNDR)	cholangiocarcinoma	over-represented	1.06e-9	1.85e-8	1.85e-8	15.3336	36	hsa-miR-122-5p; hsa-miR-130b-3p; hsa-miR-134-5p; hsa-miR-29a-3p; hsa-miR-140-3p; hsa-miR-497-5p; hsa-miR-450b-5p; hsa-miR-22-3p; hsa-miR-378a-3p; hsa-miR-16-2-3p; hsa-miR-483-3p; hsa-miR-378c; hsa-miR-337-5p; hsa-miR-103a-3p; hsa-miR-376a-3p; hsa-miR-27b-3p; hsa-miR-145-3p; hsa-miR-361-5p; hsa-miR-339-3p; hsa-miR-377-3p; hsa-miR-192-5p; hsa-miR-342-3p; hsa-miR-10b-3p; hsa-miR-101-3p; hsa-miR-625-…
Diseases (MNDR)	lung squamous cell carcinoma	over-represented	1.16e-15	1.63e-13	1.63e-13	11.5953	38	hsa-miR-122-5p; hsa-miR-130b-3p; hsa-miR-134-5p; hsa-miR-199a-3p; hsa-miR-199b-3p; hsa-miR-29a-3p; hsa-miR-140-3p; hsa-miR-497-5p; hsa-miR-450b-5p; hsa-miR-22-3p; hsa-miR-378a-3p; hsa-miR-503-5p; hsa-miR-16-2-3p; hsa-miR-136-3p; hsa-miR-483-3p; hsa-miR-296-3p; hsa-miR-378c; hsa-miR-103a-3p; hsa-miR-369-3p; hsa-miR-27b-3p; hsa-miR-145-3p; hsa-miR-361-5p; hsa-miR-192-5p; hsa-miR-342-3p; hsa-miR-101…
Diseases (MNDR)	lung small cell carcinoma	over-represented	1.17e-8	1.49e-7	1.49e-7	6.08276	22	hsa-miR-1246; hsa-miR-122-5p; hsa-miR-130b-3p; hsa-miR-134-5p; hsa-miR-199a-3p; hsa-miR-199b-3p; hsa-miR-29a-3p; hsa-miR-140-3p; hsa-miR-497-5p; hsa-miR-22-3p; hsa-miR-16-2-3p; hsa-miR-103a-3p; hsa-miR-145-3p; hsa-miR-361-5p; hsa-miR-342-3p; hsa-miR-101-3p; hsa-miR-505-5p; hsa-miR-30e-3p; hsa-miR-331-3p; hsa-miR-150-5p; hsa-miR-425-5p; hsa-miR-184
Diseases (MNDR)	thyroid carcinoma	over-represented	1.24e-13	8.09e-12	8.09e-12	9.39871	33	hsa-miR-130b-3p; hsa-miR-134-5p; hsa-miR-199a-3p; hsa-miR-199b-3p; hsa-miR-29a-3p; hsa-miR-140-3p; hsa-miR-497-5p; hsa-miR-450b-5p; hsa-miR-22-3p; hsa-miR-503-5p; hsa-miR-16-2-3p; hsa-miR-136-3p; hsa-miR-296-3p; hsa-miR-378c; hsa-miR-103a-3p; hsa-miR-369-3p; hsa-miR-27b-3p; hsa-miR-145-3p; hsa-miR-361-5p; hsa-miR-339-3p; hsa-miR-192-5p; hsa-miR-342-3p; hsa-miR-625-3p; hsa-miR-532-3p; hsa-miR-320d…
Diseases (MNDR)	papillary renal cell carcinoma	over-represented	1.25e-10	2.89e-9	2.89e-9	9.63103	30	hsa-miR-130b-3p; hsa-miR-134-5p; hsa-miR-199a-3p; hsa-miR-199b-3p; hsa-miR-29a-3p; hsa-miR-497-5p; hsa-miR-450b-5p; hsa-miR-503-5p; hsa-miR-16-2-3p; hsa-miR-136-3p; hsa-miR-296-3p; hsa-miR-103a-3p; hsa-miR-369-3p; hsa-miR-27b-3p; hsa-miR-145-3p; hsa-miR-361-5p; hsa-miR-339-3p; hsa-miR-192-5p; hsa-miR-342-3p; hsa-miR-10b-3p; hsa-miR-625-3p; hsa-miR-532-3p; hsa-miR-675-3p; hsa-miR-30e-3p; hsa-miR-3…
Diseases (MNDR)	intracranial aneurysm	over-represented	1.25e-8	1.55e-7	1.55e-7	6.10388	22	hsa-miR-122-5p; hsa-miR-130b-3p; hsa-miR-134-5p; hsa-miR-29a-3p; hsa-miR-140-3p; hsa-miR-497-5p; hsa-miR-22-3p; hsa-miR-16-2-3p; hsa-miR-103a-3p; hsa-miR-145-3p; hsa-miR-361-5p; hsa-miR-339-3p; hsa-miR-192-5p; hsa-miR-342-3p; hsa-miR-101-3p; hsa-miR-625-3p; hsa-miR-532-3p; hsa-miR-320d; hsa-miR-30e-3p; hsa-miR-331-3p; hsa-miR-150-5p; hsa-miR-184
Diseases (MNDR)	leukemia	over-represented	1.26e-9	2.13e-8	2.13e-8	15.4181	36	hsa-miR-122-5p; hsa-miR-130b-3p; hsa-miR-134-5p; hsa-miR-199a-3p; hsa-miR-29a-3p; hsa-miR-140-3p; hsa-miR-497-5p; hsa-miR-22-3p; hsa-miR-378a-3p; hsa-miR-503-5p; hsa-miR-16-2-3p; hsa-miR-483-3p; hsa-miR-296-3p; hsa-miR-510-5p; hsa-miR-337-5p; hsa-miR-103a-3p; hsa-miR-369-3p; hsa-miR-376a-3p; hsa-miR-27b-3p; hsa-miR-361-5p; hsa-miR-339-3p; hsa-miR-377-3p; hsa-miR-192-5p; hsa-miR-342-3p; hsa-miR-10…
Diseases (MNDR)	Breast Neoplasms	over-represented	1.27e-13	8.09e-12	8.09e-12	15.0168	40	hsa-miR-1246; hsa-miR-122-5p; hsa-miR-130b-3p; hsa-miR-134-5p; hsa-miR-199a-3p; hsa-miR-199b-3p; hsa-miR-29a-3p; hsa-miR-140-3p; hsa-miR-497-5p; hsa-miR-22-3p; hsa-miR-378a-3p; hsa-miR-503-5p; hsa-miR-16-2-3p; hsa-miR-136-3p; hsa-miR-483-3p; hsa-miR-296-3p; hsa-miR-510-5p; hsa-miR-337-5p; hsa-miR-103a-3p; hsa-miR-376a-3p; hsa-miR-27b-3p; hsa-miR-145-3p; hsa-miR-361-5p; hsa-miR-339-3p; hsa-miR-377…
Diseases (MNDR)	diabetes mellitus	over-represented	1.27e-8	1.55e-7	1.55e-7	11.5108	30	hsa-miR-130b-3p; hsa-miR-134-5p; hsa-miR-199a-3p; hsa-miR-29a-3p; hsa-miR-497-5p; hsa-miR-22-3p; hsa-miR-503-5p; hsa-miR-136-3p; hsa-miR-483-3p; hsa-miR-296-3p; hsa-miR-510-5p; hsa-miR-337-5p; hsa-miR-103a-3p; hsa-miR-369-3p; hsa-miR-376a-3p; hsa-miR-27b-3p; hsa-miR-361-5p; hsa-miR-339-3p; hsa-miR-377-3p; hsa-miR-192-5p; hsa-miR-342-3p; hsa-miR-10b-3p; hsa-miR-101-3p; hsa-miR-532-3p; hsa-miR-505-…
Diseases (MNDR)	Carcinoma, Renal Cell	over-represented	1.28e-12	5.13e-11	5.13e-11	8.13147	30	hsa-miR-130b-3p; hsa-miR-134-5p; hsa-miR-199a-3p; hsa-miR-199b-3p; hsa-miR-140-3p; hsa-miR-497-5p; hsa-miR-450b-5p; hsa-miR-22-3p; hsa-miR-378a-3p; hsa-miR-16-2-3p; hsa-miR-136-3p; hsa-miR-483-3p; hsa-miR-103a-3p; hsa-miR-369-3p; hsa-miR-27b-3p; hsa-miR-145-3p; hsa-miR-361-5p; hsa-miR-192-5p; hsa-miR-342-3p; hsa-miR-10b-3p; hsa-miR-675-3p; hsa-miR-505-5p; hsa-miR-30e-3p; hsa-miR-331-3p; hsa-miR-1…
Diseases (MNDR)	Barretts adenocarcinoma	over-represented	1.28e-7	1.26e-6	1.26e-6	3.10474	15	hsa-miR-199a-3p; hsa-miR-29a-3p; hsa-miR-497-5p; hsa-miR-136-3p; hsa-miR-483-3p; hsa-miR-376a-3p; hsa-miR-27b-3p; hsa-miR-145-3p; hsa-miR-377-3p; hsa-miR-192-5p; hsa-miR-625-3p; hsa-miR-532-3p; hsa-miR-30e-3p; hsa-miR-425-5p; hsa-miR-93-3p
Diseases (MNDR)	uterine corpus endometrial carcinoma	over-represented	1.29e-10	2.89e-9	2.89e-9	8.95517	29	hsa-miR-130b-3p; hsa-miR-134-5p; hsa-miR-199a-3p; hsa-miR-199b-3p; hsa-miR-29a-3p; hsa-miR-140-3p; hsa-miR-497-5p; hsa-miR-450b-5p; hsa-miR-378a-3p; hsa-miR-503-5p; hsa-miR-16-2-3p; hsa-miR-136-3p; hsa-miR-378c; hsa-miR-103a-3p; hsa-miR-369-3p; hsa-miR-27b-3p; hsa-miR-145-3p; hsa-miR-361-5p; hsa-miR-377-3p; hsa-miR-192-5p; hsa-miR-10b-3p; hsa-miR-101-3p; hsa-miR-675-3p; hsa-miR-331-3p; hsa-miR-42…
Diseases (MNDR)	bladder urothelial carcinoma	over-represented	1.30e-13	8.09e-12	8.09e-12	8.74397	32	hsa-miR-130b-3p; hsa-miR-134-5p; hsa-miR-199a-3p; hsa-miR-199b-3p; hsa-miR-29a-3p; hsa-miR-140-3p; hsa-miR-497-5p; hsa-miR-378a-3p; hsa-miR-503-5p; hsa-miR-16-2-3p; hsa-miR-136-3p; hsa-miR-483-3p; hsa-miR-378c; hsa-miR-103a-3p; hsa-miR-369-3p; hsa-miR-376a-3p; hsa-miR-27b-3p; hsa-miR-145-3p; hsa-miR-361-5p; hsa-miR-192-5p; hsa-miR-10b-3p; hsa-miR-101-3p; hsa-miR-532-3p; hsa-miR-505-5p; hsa-miR-30…
Diseases (MNDR)	squamous cell carcinoma	over-represented	1.33e-5	8.03e-5	8.03e-5	4.43534	15	hsa-miR-122-5p; hsa-miR-130b-3p; hsa-miR-199a-3p; hsa-miR-29a-3p; hsa-miR-497-5p; hsa-miR-22-3p; hsa-miR-503-5p; hsa-miR-483-3p; hsa-miR-296-3p; hsa-miR-103a-3p; hsa-miR-27b-3p; hsa-miR-192-5p; hsa-miR-101-3p; hsa-miR-150-5p; hsa-miR-184
Diseases (MNDR)	renal cell carcinoma	over-represented	1.41e-6	1.14e-5	1.14e-5	3.71724	15	hsa-miR-122-5p; hsa-miR-130b-3p; hsa-miR-134-5p; hsa-miR-199a-3p; hsa-miR-29a-3p; hsa-miR-497-5p; hsa-miR-22-3p; hsa-miR-378a-3p; hsa-miR-510-5p; hsa-miR-378c; hsa-miR-103a-3p; hsa-miR-27b-3p; hsa-miR-101-3p; hsa-miR-150-5p; hsa-miR-184
Diseases (MNDR)	Glioblastoma	over-represented	1.44e-12	5.36e-11	5.36e-11	16.0306	40	hsa-miR-1246; hsa-miR-122-5p; hsa-miR-130b-3p; hsa-miR-134-5p; hsa-miR-199a-3p; hsa-miR-199b-3p; hsa-miR-29a-3p; hsa-miR-140-3p; hsa-miR-497-5p; hsa-miR-22-3p; hsa-miR-378a-3p; hsa-miR-503-5p; hsa-miR-483-3p; hsa-miR-296-3p; hsa-miR-510-5p; hsa-miR-337-5p; hsa-miR-103a-3p; hsa-miR-369-3p; hsa-miR-376a-3p; hsa-miR-27b-3p; hsa-miR-145-3p; hsa-miR-361-5p; hsa-miR-377-3p; hsa-miR-192-5p; hsa-miR-342-…
Diseases (MNDR)	brain disease	over-represented	1.44e-9	2.38e-8	2.38e-8	14.5944	35	hsa-miR-122-5p; hsa-miR-130b-3p; hsa-miR-134-5p; hsa-miR-199a-3p; hsa-miR-29a-3p; hsa-miR-140-3p; hsa-miR-497-5p; hsa-miR-450b-5p; hsa-miR-22-3p; hsa-miR-503-5p; hsa-miR-136-3p; hsa-miR-483-3p; hsa-miR-296-3p; hsa-miR-510-5p; hsa-miR-337-5p; hsa-miR-103a-3p; hsa-miR-369-3p; hsa-miR-376a-3p; hsa-miR-27b-3p; hsa-miR-361-5p; hsa-miR-339-3p; hsa-miR-377-3p; hsa-miR-192-5p; hsa-miR-342-3p; hsa-miR-10b…
Diseases (MNDR)	head and neck squamous cell carcinoma	over-represented	1.49e-16	2.79e-14	2.79e-14	9.50431	36	hsa-miR-122-5p; hsa-miR-130b-3p; hsa-miR-134-5p; hsa-miR-199a-3p; hsa-miR-199b-3p; hsa-miR-29a-3p; hsa-miR-140-3p; hsa-miR-497-5p; hsa-miR-450b-5p; hsa-miR-22-3p; hsa-miR-378a-3p; hsa-miR-503-5p; hsa-miR-16-2-3p; hsa-miR-136-3p; hsa-miR-483-3p; hsa-miR-378c; hsa-miR-103a-3p; hsa-miR-369-3p; hsa-miR-376a-3p; hsa-miR-27b-3p; hsa-miR-145-3p; hsa-miR-361-5p; hsa-miR-377-3p; hsa-miR-342-3p; hsa-miR-10…
Diseases (MNDR)	colorectal cancer	over-represented	1.53e-8	1.83e-7	1.83e-7	24.2888	43	hsa-miR-1246; hsa-miR-122-5p; hsa-miR-130b-3p; hsa-miR-134-5p; hsa-miR-199a-3p; hsa-miR-29a-3p; hsa-miR-140-3p; hsa-miR-497-5p; hsa-miR-450b-5p; hsa-miR-22-3p; hsa-miR-378a-3p; hsa-miR-503-5p; hsa-miR-16-2-3p; hsa-miR-136-3p; hsa-miR-483-3p; hsa-miR-296-3p; hsa-miR-510-5p; hsa-miR-378c; hsa-miR-337-5p; hsa-miR-103a-3p; hsa-miR-369-3p; hsa-miR-376a-3p; hsa-miR-27b-3p; hsa-miR-145-3p; hsa-miR-361-5…
Diseases (MNDR)	uterine cancer	over-represented	1.56e-5	9.27e-5	9.27e-5	2.89353	12	hsa-miR-122-5p; hsa-miR-130b-3p; hsa-miR-134-5p; hsa-miR-199a-3p; hsa-miR-199b-3p; hsa-miR-22-3p; hsa-miR-103a-3p; hsa-miR-369-3p; hsa-miR-192-5p; hsa-miR-331-3p; hsa-miR-150-5p; hsa-miR-184
Diseases (MNDR)	adenoma	over-represented	1.59e-6	1.26e-5	1.26e-5	3.25259	14	hsa-miR-1246; hsa-miR-122-5p; hsa-miR-134-5p; hsa-miR-199a-3p; hsa-miR-29a-3p; hsa-miR-22-3p; hsa-miR-378a-3p; hsa-miR-296-3p; hsa-miR-510-5p; hsa-miR-27b-3p; hsa-miR-361-5p; hsa-miR-192-5p; hsa-miR-150-5p; hsa-miR-184
Diseases (MNDR)	chronic lymphocytic leukemia	over-represented	1.59e-6	1.26e-5	1.26e-5	3.25259	14	hsa-miR-1246; hsa-miR-122-5p; hsa-miR-130b-3p; hsa-miR-134-5p; hsa-miR-29a-3p; hsa-miR-22-3p; hsa-miR-27b-3p; hsa-miR-192-5p; hsa-miR-342-3p; hsa-miR-101-3p; hsa-miR-532-3p; hsa-miR-331-3p; hsa-miR-150-5p; hsa-miR-184
Diseases (MNDR)	bone disease	over-represented	1.61e-8	1.88e-7	1.88e-7	10.856	29	hsa-miR-130b-3p; hsa-miR-134-5p; hsa-miR-199a-3p; hsa-miR-29a-3p; hsa-miR-140-3p; hsa-miR-497-5p; hsa-miR-450b-5p; hsa-miR-22-3p; hsa-miR-503-5p; hsa-miR-483-3p; hsa-miR-296-3p; hsa-miR-337-5p; hsa-miR-103a-3p; hsa-miR-369-3p; hsa-miR-376a-3p; hsa-miR-27b-3p; hsa-miR-361-5p; hsa-miR-339-3p; hsa-miR-377-3p; hsa-miR-192-5p; hsa-miR-342-3p; hsa-miR-10b-3p; hsa-miR-101-3p; hsa-miR-532-3p; hsa-miR-505…
Diseases (MNDR)	Prostatic Neoplasms	over-represented	1.66e-9	2.65e-8	2.65e-8	7.2444	25	hsa-miR-122-5p; hsa-miR-130b-3p; hsa-miR-134-5p; hsa-miR-199a-3p; hsa-miR-29a-3p; hsa-miR-497-5p; hsa-miR-22-3p; hsa-miR-503-5p; hsa-miR-483-3p; hsa-miR-296-3p; hsa-miR-378c; hsa-miR-337-5p; hsa-miR-103a-3p; hsa-miR-369-3p; hsa-miR-27b-3p; hsa-miR-377-3p; hsa-miR-192-5p; hsa-miR-342-3p; hsa-miR-10b-3p; hsa-miR-101-3p; hsa-miR-625-3p; hsa-miR-30e-3p; hsa-miR-331-3p; hsa-miR-150-5p; hsa-miR-184
Diseases (MNDR)	multiple myeloma	over-represented	1.85e-7	1.78e-6	1.78e-6	6.42069	21	hsa-miR-1246; hsa-miR-122-5p; hsa-miR-130b-3p; hsa-miR-134-5p; hsa-miR-199b-3p; hsa-miR-29a-3p; hsa-miR-140-3p; hsa-miR-22-3p; hsa-miR-510-5p; hsa-miR-103a-3p; hsa-miR-192-5p; hsa-miR-342-3p; hsa-miR-10b-3p; hsa-miR-101-3p; hsa-miR-625-3p; hsa-miR-505-5p; hsa-miR-331-3p; hsa-miR-150-5p; hsa-miR-425-5p; hsa-miR-1229-3p; hsa-let-7c-3p
Diseases (MNDR)	Graves disease	over-represented	1.92e-5	1.13e-4	1.13e-4	1.60517	9	hsa-miR-122-5p; hsa-miR-134-5p; hsa-miR-29a-3p; hsa-miR-22-3p; hsa-miR-361-5p; hsa-miR-192-5p; hsa-miR-101-3p; hsa-miR-625-3p; hsa-miR-184
Diseases (MNDR)	Ovarian Neoplasms	over-represented	1.92e-06	1.49e-5	1.49e-5	9.41983	24	hsa-miR-1246; hsa-miR-122-5p; hsa-miR-130b-3p; hsa-miR-134-5p; hsa-miR-199a-3p; hsa-miR-29a-3p; hsa-miR-497-5p; hsa-miR-22-3p; hsa-miR-378a-3p; hsa-miR-503-5p; hsa-miR-483-3p; hsa-miR-510-5p; hsa-miR-337-5p; hsa-miR-369-3p; hsa-miR-27b-3p; hsa-miR-361-5p; hsa-miR-339-3p; hsa-miR-192-5p; hsa-miR-342-3p; hsa-miR-101-3p; hsa-miR-532-3p; hsa-miR-331-3p; hsa-miR-150-5p; hsa-miR-425-5p
Diseases (MNDR)	Huntingtons disease	over-represented	1.99e-5	1.16e-4	1.16e-4	5.78707	17	hsa-miR-122-5p; hsa-miR-130b-3p; hsa-miR-199a-3p; hsa-miR-199b-3p; hsa-miR-29a-3p; hsa-miR-140-3p; hsa-miR-22-3p; hsa-miR-16-2-3p; hsa-miR-103a-3p; hsa-miR-27b-3p; hsa-miR-192-5p; hsa-miR-342-3p; hsa-miR-10b-3p; hsa-miR-101-3p; hsa-miR-625-3p; hsa-miR-150-5p; hsa-miR-184
Diseases (MNDR)	Dementia, Vascular	over-represented	2.02e-4	0.0010487	0.0010487	0.31681	4	hsa-miR-130b-3p; hsa-miR-29a-3p; hsa-miR-103a-3p; hsa-miR-10b-3p
Diseases (MNDR)	retinoblastoma	over-represented	2.08e-7	1.97e-6	1.97e-6	4.73103	18	hsa-miR-1246; hsa-miR-122-5p; hsa-miR-199a-3p; hsa-miR-29a-3p; hsa-miR-140-3p; hsa-miR-497-5p; hsa-miR-22-3p; hsa-miR-378a-3p; hsa-miR-503-5p; hsa-miR-103a-3p; hsa-miR-192-5p; hsa-miR-342-3p; hsa-miR-10b-3p; hsa-miR-101-3p; hsa-miR-320d; hsa-miR-150-5p; hsa-miR-425-5p; hsa-miR-184
Diseases (MNDR)	Moyamoya disease	over-represented	2.10e-4	0.0010788	0.0010788	2.66121	10	hsa-miR-122-5p; hsa-miR-134-5p; hsa-miR-29a-3p; hsa-miR-140-3p; hsa-miR-22-3p; hsa-miR-483-3p; hsa-miR-103a-3p; hsa-miR-361-5p; hsa-miR-101-3p; hsa-miR-320d
Diseases (MNDR)	oral squamous cell carcinoma	over-represented	2.16e-11	6.04e-10	6.04e-10	9.01853	30	hsa-miR-1246; hsa-miR-122-5p; hsa-miR-130b-3p; hsa-miR-134-5p; hsa-miR-199a-3p; hsa-miR-29a-3p; hsa-miR-140-3p; hsa-miR-497-5p; hsa-miR-450b-5p; hsa-miR-22-3p; hsa-miR-378a-3p; hsa-miR-503-5p; hsa-miR-136-3p; hsa-miR-337-5p; hsa-miR-103a-3p; hsa-miR-369-3p; hsa-miR-376a-3p; hsa-miR-27b-3p; hsa-miR-145-3p; hsa-miR-361-5p; hsa-miR-377-3p; hsa-miR-192-5p; hsa-miR-342-3p; hsa-miR-10b-3p; hsa-miR-532-…
Diseases (MNDR)	familiar ovarian carcinoma	over-represented	2.22e-09	3.46e-8	3.46e-8	10.7504	30	hsa-miR-122-5p; hsa-miR-199a-3p; hsa-miR-29a-3p; hsa-miR-140-3p; hsa-miR-497-5p; hsa-miR-22-3p; hsa-miR-378a-3p; hsa-miR-16-2-3p; hsa-miR-136-3p; hsa-miR-510-5p; hsa-miR-369-3p; hsa-miR-376a-3p; hsa-miR-145-3p; hsa-miR-339-3p; hsa-miR-377-3p; hsa-miR-192-5p; hsa-miR-342-3p; hsa-miR-10b-3p; hsa-miR-101-3p; hsa-miR-625-3p; hsa-miR-532-3p; hsa-miR-320d; hsa-miR-505-5p; hsa-miR-30e-3p; hsa-miR-331-3p…
Diseases (MNDR)	chordoma	over-represented	2.25e-5	1.30e-4	1.30e-4	2.99914	12	hsa-miR-122-5p; hsa-miR-134-5p; hsa-miR-29a-3p; hsa-miR-140-3p; hsa-miR-497-5p; hsa-miR-103a-3p; hsa-miR-27b-3p; hsa-miR-361-5p; hsa-miR-339-3p; hsa-miR-342-3p; hsa-miR-320d; hsa-miR-184
Diseases (MNDR)	melanoma	over-represented	2.35e-7	2.20e-6	2.20e-6	12.1444	29	hsa-miR-122-5p; hsa-miR-130b-3p; hsa-miR-134-5p; hsa-miR-199a-3p; hsa-miR-29a-3p; hsa-miR-140-3p; hsa-miR-497-5p; hsa-miR-450b-5p; hsa-miR-22-3p; hsa-miR-378a-3p; hsa-miR-503-5p; hsa-miR-483-3p; hsa-miR-296-3p; hsa-miR-510-5p; hsa-miR-103a-3p; hsa-miR-369-3p; hsa-miR-376a-3p; hsa-miR-27b-3p; hsa-miR-361-5p; hsa-miR-339-3p; hsa-miR-377-3p; hsa-miR-192-5p; hsa-miR-342-3p; hsa-miR-101-3p; hsa-miR-30…
Diseases (MNDR)	breast cancer	over-represented	2.47e-12	8.27e-11	8.27e-11	20.6349	44	hsa-miR-1246; hsa-miR-122-5p; hsa-miR-130b-3p; hsa-miR-134-5p; hsa-miR-199a-3p; hsa-miR-199b-3p; hsa-miR-29a-3p; hsa-miR-140-3p; hsa-miR-497-5p; hsa-miR-450b-5p; hsa-miR-22-3p; hsa-miR-378a-3p; hsa-miR-503-5p; hsa-miR-16-2-3p; hsa-miR-136-3p; hsa-miR-483-3p; hsa-miR-296-3p; hsa-miR-510-5p; hsa-miR-337-5p; hsa-miR-103a-3p; hsa-miR-369-3p; hsa-miR-376a-3p; hsa-miR-27b-3p; hsa-miR-145-3p; hsa-miR-36…
Diseases (MNDR)	cervical squamous cell carcinoma	over-represented	2.51e-12	8.27e-11	8.27e-11	4.45647	23	hsa-miR-122-5p; hsa-miR-130b-3p; hsa-miR-134-5p; hsa-miR-199a-3p; hsa-miR-29a-3p; hsa-miR-140-3p; hsa-miR-497-5p; hsa-miR-22-3p; hsa-miR-378a-3p; hsa-miR-16-2-3p; hsa-miR-136-3p; hsa-miR-376a-3p; hsa-miR-145-3p; hsa-miR-361-5p; hsa-miR-377-3p; hsa-miR-10b-3p; hsa-miR-101-3p; hsa-miR-505-5p; hsa-miR-30e-3p; hsa-miR-331-3p; hsa-miR-425-5p; hsa-miR-93-3p; hsa-miR-1468-5p
Diseases (MNDR)	dermatomyositis	over-represented	2.53e-6	1.94e-5	1.94e-5	2.89353	13	hsa-miR-134-5p; hsa-miR-199a-3p; hsa-miR-29a-3p; hsa-miR-22-3p; hsa-miR-378a-3p; hsa-miR-503-5p; hsa-miR-103a-3p; hsa-miR-27b-3p; hsa-miR-361-5p; hsa-miR-192-5p; hsa-miR-101-3p; hsa-miR-30e-3p; hsa-miR-331-3p
Diseases (MNDR)	Duchenne muscular dystrophy	over-represented	2.55e-4	0.0012973	0.0012974	2.21767	9	hsa-miR-199a-3p; hsa-miR-29a-3p; hsa-miR-22-3p; hsa-miR-369-3p; hsa-miR-376a-3p; hsa-miR-361-5p; hsa-miR-101-3p; hsa-miR-331-3p; hsa-miR-150-5p
Diseases (MNDR)	gastric adenocarcinoma	over-represented	2.67e-11	7.12e-10	7.12e-10	8.42716	29	hsa-miR-130b-3p; hsa-miR-199a-3p; hsa-miR-199b-3p; hsa-miR-29a-3p; hsa-miR-140-3p; hsa-miR-497-5p; hsa-miR-450b-5p; hsa-miR-22-3p; hsa-miR-378a-3p; hsa-miR-503-5p; hsa-miR-16-2-3p; hsa-miR-136-3p; hsa-miR-378c; hsa-miR-103a-3p; hsa-miR-27b-3p; hsa-miR-145-3p; hsa-miR-361-5p; hsa-miR-339-3p; hsa-miR-377-3p; hsa-miR-192-5p; hsa-miR-342-3p; hsa-miR-101-3p; hsa-miR-532-3p; hsa-miR-30e-3p; hsa-miR-150…
Diseases (MNDR)	Subarachnoid Hemorrhage, Traumatic	over-represented	2.72e-4	0.0013703	0.0013703	2.74569	10	hsa-miR-199a-3p; hsa-miR-199b-3p; hsa-miR-29a-3p; hsa-miR-510-5p; hsa-miR-378c; hsa-miR-337-5p; hsa-miR-27b-3p; hsa-miR-339-3p; hsa-miR-342-3p; hsa-miR-150-5p
Diseases (MNDR)	kidney cancer	over-represented	2.74e-4	0.0013703	0.0013703	2.23879	9	hsa-miR-122-5p; hsa-miR-199a-3p; hsa-miR-29a-3p; hsa-miR-497-5p; hsa-miR-22-3p; hsa-miR-192-5p; hsa-miR-342-3p; hsa-miR-101-3p; hsa-miR-150-5p
Diseases (MNDR)	chronic fatigue syndrome	over-represented	2.77e-4	0.0013724	0.0013725	0.6125	5	hsa-miR-450b-5p; hsa-miR-16-2-3p; hsa-miR-136-3p; hsa-miR-103a-3p; hsa-miR-331-3p
Diseases (MNDR)	muscular disease	over-represented	2.77e-6	2.10e-5	2.10e-5	0.443534	6	hsa-miR-130b-3p; hsa-miR-29a-3p; hsa-miR-497-5p; hsa-miR-369-3p; hsa-miR-192-5p; hsa-miR-150-5p
Diseases (MNDR)	synovial sarcoma	over-represented	2.85e-7	2.62e-6	2.62e-6	3.7806	16	hsa-miR-122-5p; hsa-miR-130b-3p; hsa-miR-134-5p; hsa-miR-199a-3p; hsa-miR-29a-3p; hsa-miR-378a-3p; hsa-miR-503-5p; hsa-miR-337-5p; hsa-miR-103a-3p; hsa-miR-376a-3p; hsa-miR-361-5p; hsa-miR-377-3p; hsa-miR-10b-3p; hsa-miR-101-3p; hsa-miR-625-3p; hsa-miR-93-3p
Diseases (MNDR)	Carcinoma, Ductal, Breast	over-represented	2.86e-17	8.01e-15	8.01e-15	9.06078	36	hsa-miR-130b-3p; hsa-miR-134-5p; hsa-miR-29a-3p; hsa-miR-140-3p; hsa-miR-497-5p; hsa-miR-450b-5p; hsa-miR-22-3p; hsa-miR-378a-3p; hsa-miR-503-5p; hsa-miR-16-2-3p; hsa-miR-136-3p; hsa-miR-483-3p; hsa-miR-296-3p; hsa-miR-378c; hsa-miR-103a-3p; hsa-miR-145-3p; hsa-miR-361-5p; hsa-miR-339-3p; hsa-miR-377-3p; hsa-miR-192-5p; hsa-miR-342-3p; hsa-miR-10b-3p; hsa-miR-101-3p; hsa-miR-625-3p; hsa-miR-532-3…
Diseases (MNDR)	intrahepatic cholangiocarcinoma	over-represented	2.93e-6	2.19e-5	2.19e-5	1.64741	10	hsa-miR-122-5p; hsa-miR-199a-3p; hsa-miR-22-3p; hsa-miR-378a-3p; hsa-miR-483-3p; hsa-miR-376a-3p; hsa-miR-192-5p; hsa-miR-101-3p; hsa-miR-675-3p; hsa-miR-150-5p
Diseases (MNDR)	hypertension	over-represented	3.01e-6	2.22e-5	2.22e-5	5.63922	18	hsa-miR-122-5p; hsa-miR-130b-3p; hsa-miR-29a-3p; hsa-miR-497-5p; hsa-miR-22-3p; hsa-miR-503-5p; hsa-miR-483-3p; hsa-miR-296-3p; hsa-miR-510-5p; hsa-miR-337-5p; hsa-miR-103a-3p; hsa-miR-369-3p; hsa-miR-376a-3p; hsa-miR-27b-3p; hsa-miR-361-5p; hsa-miR-101-3p; hsa-miR-150-5p; hsa-miR-425-5p
Diseases (MNDR)	Multiple Sclerosis, Chronic Progressive	over-represented	3.02e-4	0.001483	0.001483	4.49871	13	hsa-miR-1246; hsa-miR-130b-3p; hsa-miR-134-5p; hsa-miR-140-3p; hsa-miR-497-5p; hsa-miR-22-3p; hsa-miR-510-5p; hsa-miR-337-5p; hsa-miR-27b-3p; hsa-miR-342-3p; hsa-miR-505-5p; hsa-miR-30e-3p; hsa-miR-150-5p
Diseases (MNDR)	urinary bladder cancer	over-represented	3.23e-9	4.89e-8	4.89e-8	3.65388	18	hsa-miR-122-5p; hsa-miR-130b-3p; hsa-miR-134-5p; hsa-miR-199a-3p; hsa-miR-29a-3p; hsa-miR-140-3p; hsa-miR-497-5p; hsa-miR-22-3p; hsa-miR-483-3p; hsa-miR-103a-3p; hsa-miR-376a-3p; hsa-miR-27b-3p; hsa-miR-145-3p; hsa-miR-192-5p; hsa-miR-101-3p; hsa-miR-532-3p; hsa-miR-425-5p; hsa-miR-184
Diseases (MNDR)	arthritis	over-represented	3.28e-5	1.87e-4	1.87e-4	4.77328	15	hsa-miR-122-5p; hsa-miR-130b-3p; hsa-miR-134-5p; hsa-miR-29a-3p; hsa-miR-140-3p; hsa-miR-497-5p; hsa-miR-22-3p; hsa-miR-503-5p; hsa-miR-483-3p; hsa-miR-296-3p; hsa-miR-337-5p; hsa-miR-27b-3p; hsa-miR-532-3p; hsa-miR-505-5p; hsa-miR-331-3p
Diseases (MNDR)	Hodgkins lymphoma	over-represented	3.30e-8	3.77e-7	3.77e-7	7.66681	24	hsa-miR-1246; hsa-miR-130b-3p; hsa-miR-199a-3p; hsa-miR-29a-3p; hsa-miR-497-5p; hsa-miR-22-3p; hsa-miR-16-2-3p; hsa-miR-378c; hsa-miR-103a-3p; hsa-miR-376a-3p; hsa-miR-27b-3p; hsa-miR-145-3p; hsa-miR-361-5p; hsa-miR-377-3p; hsa-miR-192-5p; hsa-miR-342-3p; hsa-miR-101-3p; hsa-miR-625-3p; hsa-miR-532-3p; hsa-miR-505-5p; hsa-miR-30e-3p; hsa-miR-331-3p; hsa-miR-150-5p; hsa-miR-425-5p
Diseases (MNDR)	amyotrophic lateral sclerosis	over-represented	3.32e-11	8.44e-10	8.44e-10	7.8569	28	hsa-miR-1246; hsa-miR-122-5p; hsa-miR-130b-3p; hsa-miR-134-5p; hsa-miR-29a-3p; hsa-miR-140-3p; hsa-miR-450b-5p; hsa-miR-22-3p; hsa-miR-503-5p; hsa-miR-296-3p; hsa-miR-337-5p; hsa-miR-103a-3p; hsa-miR-369-3p; hsa-miR-376a-3p; hsa-miR-27b-3p; hsa-miR-361-5p; hsa-miR-339-3p; hsa-miR-377-3p; hsa-miR-192-5p; hsa-miR-342-3p; hsa-miR-101-3p; hsa-miR-625-3p; hsa-miR-532-3p; hsa-miR-331-3p; hsa-miR-150-5p…
Diseases (MNDR)	Her2-receptor positive breast cancer	over-represented	3.40e-9	4.96e-8	4.96e-8	12.4823	32	hsa-miR-1246; hsa-miR-122-5p; hsa-miR-130b-3p; hsa-miR-134-5p; hsa-miR-29a-3p; hsa-miR-140-3p; hsa-miR-497-5p; hsa-miR-22-3p; hsa-miR-378a-3p; hsa-miR-136-3p; hsa-miR-483-3p; hsa-miR-296-3p; hsa-miR-510-5p; hsa-miR-337-5p; hsa-miR-103a-3p; hsa-miR-376a-3p; hsa-miR-145-3p; hsa-miR-361-5p; hsa-miR-339-3p; hsa-miR-377-3p; hsa-miR-10b-3p; hsa-miR-101-3p; hsa-miR-625-3p; hsa-miR-532-3p; hsa-miR-320d; …
Diseases (MNDR)	Burkitt lymphoma	over-represented	3.45e-8	3.87e-7	3.87e-7	4.22414	18	hsa-miR-130b-3p; hsa-miR-134-5p; hsa-miR-199a-3p; hsa-miR-29a-3p; hsa-miR-497-5p; hsa-miR-22-3p; hsa-miR-378a-3p; hsa-miR-136-3p; hsa-miR-483-3p; hsa-miR-103a-3p; hsa-miR-27b-3p; hsa-miR-361-5p; hsa-miR-377-3p; hsa-miR-342-3p; hsa-miR-101-3p; hsa-miR-150-5p; hsa-miR-93-3p; hsa-miR-184
Diseases (MNDR)	eye disease	over-represented	3.46e-9	4.96e-8	4.96e-8	11.7009	31	hsa-miR-122-5p; hsa-miR-130b-3p; hsa-miR-134-5p; hsa-miR-199a-3p; hsa-miR-29a-3p; hsa-miR-140-3p; hsa-miR-497-5p; hsa-miR-450b-5p; hsa-miR-22-3p; hsa-miR-503-5p; hsa-miR-483-3p; hsa-miR-296-3p; hsa-miR-510-5p; hsa-miR-337-5p; hsa-miR-103a-3p; hsa-miR-369-3p; hsa-miR-376a-3p; hsa-miR-27b-3p; hsa-miR-361-5p; hsa-miR-377-3p; hsa-miR-192-5p; hsa-miR-342-3p; hsa-miR-10b-3p; hsa-miR-101-3p; hsa-miR-532…
Diseases (MNDR)	neuromyelitis optica	over-represented	3.54e-6	2.57e-5	2.57e-5	3.99181	15	hsa-miR-130b-3p; hsa-miR-140-3p; hsa-miR-22-3p; hsa-miR-503-5p; hsa-miR-16-2-3p; hsa-miR-361-5p; hsa-miR-192-5p; hsa-miR-342-3p; hsa-miR-101-3p; hsa-miR-532-3p; hsa-miR-505-5p; hsa-miR-30e-3p; hsa-miR-425-5p; hsa-miR-93-3p; hsa-miR-184
Diseases (MNDR)	pancreatic cancer	over-represented	3.54e-9	4.96e-8	4.96e-8	26.0207	45	hsa-miR-1246; hsa-miR-122-5p; hsa-miR-130b-3p; hsa-miR-134-5p; hsa-miR-199a-3p; hsa-miR-199b-3p; hsa-miR-29a-3p; hsa-miR-140-3p; hsa-miR-497-5p; hsa-miR-450b-5p; hsa-miR-22-3p; hsa-miR-378a-3p; hsa-miR-503-5p; hsa-miR-16-2-3p; hsa-miR-136-3p; hsa-miR-483-3p; hsa-miR-296-3p; hsa-miR-510-5p; hsa-miR-378c; hsa-miR-337-5p; hsa-miR-103a-3p; hsa-miR-369-3p; hsa-miR-376a-3p; hsa-miR-27b-3p; hsa-miR-145-…
Diseases (MNDR)	adrenocortical carcinoma	over-represented	3.55e-8	3.90e-7	3.90e-7	3.73836	17	hsa-miR-130b-3p; hsa-miR-134-5p; hsa-miR-29a-3p; hsa-miR-497-5p; hsa-miR-22-3p; hsa-miR-136-3p; hsa-miR-483-3p; hsa-miR-378c; hsa-miR-369-3p; hsa-miR-376a-3p; hsa-miR-145-3p; hsa-miR-377-3p; hsa-miR-192-5p; hsa-miR-101-3p; hsa-miR-150-5p; hsa-miR-184; hsa-let-7c-3p
Diseases (MNDR)	ovarian carcinoma	over-represented	3.58e-06	2.57e-5	2.57e-5	5.11121	17	hsa-miR-130b-3p; hsa-miR-134-5p; hsa-miR-199a-3p; hsa-miR-199b-3p; hsa-miR-140-3p; hsa-miR-378a-3p; hsa-miR-503-5p; hsa-miR-296-3p; hsa-miR-378c; hsa-miR-337-5p; hsa-miR-103a-3p; hsa-miR-145-3p; hsa-miR-377-3p; hsa-miR-101-3p; hsa-miR-532-3p; hsa-miR-425-5p; hsa-miR-93-3p
Diseases (MNDR)	esophageal carcinoma	over-represented	3.79e-6	2.68e-5	2.68e-5	4.01293	15	hsa-miR-130b-3p; hsa-miR-140-3p; hsa-miR-497-5p; hsa-miR-22-3p; hsa-miR-503-5p; hsa-miR-16-2-3p; hsa-miR-136-3p; hsa-miR-378c; hsa-miR-103a-3p; hsa-miR-145-3p; hsa-miR-101-3p; hsa-miR-625-3p; hsa-miR-30e-3p; hsa-miR-93-3p; hsa-miR-1468-5p
Diseases (MNDR)	rectum adenocarcinoma	over-represented	3.82e-10	8.24e-9	8.24e-9	6.77974	25	hsa-miR-130b-3p; hsa-miR-199a-3p; hsa-miR-199b-3p; hsa-miR-29a-3p; hsa-miR-140-3p; hsa-miR-497-5p; hsa-miR-22-3p; hsa-miR-378a-3p; hsa-miR-16-2-3p; hsa-miR-136-3p; hsa-miR-378c; hsa-miR-369-3p; hsa-miR-339-3p; hsa-miR-192-5p; hsa-miR-342-3p; hsa-miR-101-3p; hsa-miR-625-3p; hsa-miR-532-3p; hsa-miR-505-5p; hsa-miR-30e-3p; hsa-miR-331-3p; hsa-miR-150-5p; hsa-miR-425-5p; hsa-miR-1468-5p; hsa-miR-1229…
Diseases (MNDR)	Niemann-Pick disease	over-represented	3.97e-5	2.25e-4	2.25e-4	1.35172	8	hsa-miR-130b-3p; hsa-miR-134-5p; hsa-miR-29a-3p; hsa-miR-22-3p; hsa-miR-103a-3p; hsa-miR-30e-3p; hsa-miR-331-3p; hsa-miR-425-5p
Diseases (MNDR)	Urinary Bladder Neoplasms	over-represented	4.03e-5	2.26e-4	2.26e-4	2.19655	10	hsa-miR-122-5p; hsa-miR-29a-3p; hsa-miR-22-3p; hsa-miR-503-5p; hsa-miR-378c; hsa-miR-103a-3p; hsa-miR-27b-3p; hsa-miR-192-5p; hsa-miR-150-5p; hsa-miR-1229-3p
Diseases (MNDR)	intellectual disability	over-represented	4.21e-7	3.80e-6	3.80e-6	8.02586	23	hsa-miR-122-5p; hsa-miR-130b-3p; hsa-miR-134-5p; hsa-miR-199a-3p; hsa-miR-29a-3p; hsa-miR-140-3p; hsa-miR-497-5p; hsa-miR-450b-5p; hsa-miR-22-3p; hsa-miR-503-5p; hsa-miR-296-3p; hsa-miR-337-5p; hsa-miR-103a-3p; hsa-miR-369-3p; hsa-miR-376a-3p; hsa-miR-27b-3p; hsa-miR-342-3p; hsa-miR-101-3p; hsa-miR-331-3p; hsa-miR-150-5p; hsa-miR-425-5p; hsa-miR-93-3p; hsa-miR-184
Diseases (MNDR)	carcinoma	over-represented	4.22e-10	8.74e-9	8.74e-9	14.8901	36	hsa-miR-122-5p; hsa-miR-130b-3p; hsa-miR-134-5p; hsa-miR-199a-3p; hsa-miR-29a-3p; hsa-miR-140-3p; hsa-miR-497-5p; hsa-miR-450b-5p; hsa-miR-22-3p; hsa-miR-503-5p; hsa-miR-136-3p; hsa-miR-483-3p; hsa-miR-296-3p; hsa-miR-510-5p; hsa-miR-337-5p; hsa-miR-103a-3p; hsa-miR-369-3p; hsa-miR-376a-3p; hsa-miR-27b-3p; hsa-miR-361-5p; hsa-miR-339-3p; hsa-miR-377-3p; hsa-miR-192-5p; hsa-miR-342-3p; hsa-miR-10b…
Diseases (MNDR)	pituitary adenoma	over-represented	4.35e-7	3.87e-6	3.87e-6	6.125	20	hsa-miR-122-5p; hsa-miR-130b-3p; hsa-miR-134-5p; hsa-miR-29a-3p; hsa-miR-497-5p; hsa-miR-22-3p; hsa-miR-378a-3p; hsa-miR-503-5p; hsa-miR-136-3p; hsa-miR-483-3p; hsa-miR-510-5p; hsa-miR-103a-3p; hsa-miR-27b-3p; hsa-miR-361-5p; hsa-miR-377-3p; hsa-miR-192-5p; hsa-miR-101-3p; hsa-miR-150-5p; hsa-miR-184; hsa-let-7c-3p
Diseases (MNDR)	osteosarcoma	over-represented	4.37e-12	1.36e-10	1.36e-10	9.16638	31	hsa-miR-122-5p; hsa-miR-130b-3p; hsa-miR-134-5p; hsa-miR-199a-3p; hsa-miR-29a-3p; hsa-miR-140-3p; hsa-miR-497-5p; hsa-miR-22-3p; hsa-miR-378a-3p; hsa-miR-503-5p; hsa-miR-16-2-3p; hsa-miR-483-3p; hsa-miR-337-5p; hsa-miR-103a-3p; hsa-miR-376a-3p; hsa-miR-27b-3p; hsa-miR-361-5p; hsa-miR-339-3p; hsa-miR-377-3p; hsa-miR-192-5p; hsa-miR-342-3p; hsa-miR-10b-3p; hsa-miR-101-3p; hsa-miR-625-3p; hsa-miR-50…
Diseases (MNDR)	prostate adenocarcinoma	over-represented	4.46e-15	5.00e-13	5.00e-13	7.81466	32	hsa-miR-130b-3p; hsa-miR-134-5p; hsa-miR-199a-3p; hsa-miR-199b-3p; hsa-miR-29a-3p; hsa-miR-450b-5p; hsa-miR-22-3p; hsa-miR-378a-3p; hsa-miR-503-5p; hsa-miR-16-2-3p; hsa-miR-136-3p; hsa-miR-378c; hsa-miR-103a-3p; hsa-miR-369-3p; hsa-miR-27b-3p; hsa-miR-145-3p; hsa-miR-361-5p; hsa-miR-377-3p; hsa-miR-192-5p; hsa-miR-342-3p; hsa-miR-101-3p; hsa-miR-625-3p; hsa-miR-532-3p; hsa-miR-320d; hsa-miR-675-3…
Diseases (MNDR)	progesterone-receptor positive breast cancer	over-represented	4.50e-10	9.01e-9	9.01e-9	14.0453	35	hsa-miR-122-5p; hsa-miR-130b-3p; hsa-miR-134-5p; hsa-miR-199b-3p; hsa-miR-29a-3p; hsa-miR-140-3p; hsa-miR-497-5p; hsa-miR-22-3p; hsa-miR-378a-3p; hsa-miR-503-5p; hsa-miR-136-3p; hsa-miR-483-3p; hsa-miR-296-3p; hsa-miR-510-5p; hsa-miR-337-5p; hsa-miR-103a-3p; hsa-miR-376a-3p; hsa-miR-27b-3p; hsa-miR-145-3p; hsa-miR-361-5p; hsa-miR-339-3p; hsa-miR-377-3p; hsa-miR-192-5p; hsa-miR-342-3p; hsa-miR-10b…
Diseases (MNDR)	heart disease	over-represented	4.52e-8	4.86e-7	4.86e-7	8.44828	25	hsa-miR-122-5p; hsa-miR-130b-3p; hsa-miR-134-5p; hsa-miR-29a-3p; hsa-miR-140-3p; hsa-miR-497-5p; hsa-miR-22-3p; hsa-miR-503-5p; hsa-miR-483-3p; hsa-miR-296-3p; hsa-miR-337-5p; hsa-miR-103a-3p; hsa-miR-369-3p; hsa-miR-376a-3p; hsa-miR-27b-3p; hsa-miR-361-5p; hsa-miR-377-3p; hsa-miR-10b-3p; hsa-miR-101-3p; hsa-miR-532-3p; hsa-miR-30e-3p; hsa-miR-331-3p; hsa-miR-150-5p; hsa-miR-425-5p; hsa-let-7c-3p
Diseases (MNDR)	pancreatic ductal adenocarcinoma	over-represented	4.59e-4	0.0022371	0.0022371	4.07629	12	hsa-miR-122-5p; hsa-miR-130b-3p; hsa-miR-199a-3p; hsa-miR-140-3p; hsa-miR-376a-3p; hsa-miR-361-5p; hsa-miR-192-5p; hsa-miR-342-3p; hsa-miR-320d; hsa-miR-331-3p; hsa-miR-150-5p; hsa-miR-425-5p
Diseases (MNDR)	skin melanoma	over-represented	4.63e-7	4.01e-6	4.01e-6	4.43534	17	hsa-miR-130b-3p; hsa-miR-134-5p; hsa-miR-29a-3p; hsa-miR-140-3p; hsa-miR-378a-3p; hsa-miR-296-3p; hsa-miR-378c; hsa-miR-27b-3p; hsa-miR-192-5p; hsa-miR-342-3p; hsa-miR-101-3p; hsa-miR-625-3p; hsa-miR-320d; hsa-miR-675-3p; hsa-miR-331-3p; hsa-miR-150-5p; hsa-let-7c-3p
Diseases (MNDR)	Stroke, Lacunar	over-represented	4.65e-7	4.01e-6	4.01e-6	5.55474	19	hsa-miR-1246; hsa-miR-122-5p; hsa-miR-130b-3p; hsa-miR-29a-3p; hsa-miR-140-3p; hsa-miR-22-3p; hsa-miR-16-2-3p; hsa-miR-103a-3p; hsa-miR-361-5p; hsa-miR-192-5p; hsa-miR-342-3p; hsa-miR-101-3p; hsa-miR-320d; hsa-miR-505-5p; hsa-miR-30e-3p; hsa-miR-331-3p; hsa-miR-150-5p; hsa-miR-93-3p; hsa-miR-184
Diseases (MNDR)	gastric lymphoma	over-represented	4.77e-5	2.64e-4	2.64e-4	2.23879	10	hsa-miR-134-5p; hsa-miR-103a-3p; hsa-miR-369-3p; hsa-miR-27b-3p; hsa-miR-192-5p; hsa-miR-342-3p; hsa-miR-101-3p; hsa-miR-30e-3p; hsa-miR-150-5p; hsa-miR-184
Diseases (MNDR)	B-cell lymphoma	over-represented	4.83e-8	5.10e-7	5.10e-7	5.38578	20	hsa-miR-122-5p; hsa-miR-130b-3p; hsa-miR-134-5p; hsa-miR-199a-3p; hsa-miR-29a-3p; hsa-miR-140-3p; hsa-miR-22-3p; hsa-miR-378a-3p; hsa-miR-103a-3p; hsa-miR-369-3p; hsa-miR-376a-3p; hsa-miR-27b-3p; hsa-miR-361-5p; hsa-miR-192-5p; hsa-miR-342-3p; hsa-miR-101-3p; hsa-miR-532-3p; hsa-miR-320d; hsa-miR-150-5p; hsa-miR-184
Diseases (MNDR)	lung adenocarcinoma	over-represented	4.90e-13	2.75e-11	2.75e-11	14.6366	39	hsa-miR-1246; hsa-miR-122-5p; hsa-miR-130b-3p; hsa-miR-134-5p; hsa-miR-199a-3p; hsa-miR-199b-3p; hsa-miR-140-3p; hsa-miR-497-5p; hsa-miR-450b-5p; hsa-miR-22-3p; hsa-miR-378a-3p; hsa-miR-503-5p; hsa-miR-16-2-3p; hsa-miR-136-3p; hsa-miR-483-3p; hsa-miR-296-3p; hsa-miR-378c; hsa-miR-337-5p; hsa-miR-103a-3p; hsa-miR-145-3p; hsa-miR-361-5p; hsa-miR-339-3p; hsa-miR-377-3p; hsa-miR-192-5p; hsa-miR-342-3…
Diseases (MNDR)	Myasthenia Gravis, Autoimmune, Experimental	over-represented	5.00e-6	3.50e-5	3.50e-5	2.59784	12	hsa-miR-122-5p; hsa-miR-130b-3p; hsa-miR-199a-3p; hsa-miR-29a-3p; hsa-miR-140-3p; hsa-miR-192-5p; hsa-miR-342-3p; hsa-miR-320d; hsa-miR-505-5p; hsa-miR-331-3p; hsa-miR-150-5p; hsa-miR-425-5p
Diseases (MNDR)	encephalomyelitis	over-represented	5.19e-4	0.0025071	0.0025071	0.696983	5	hsa-miR-22-3p; hsa-miR-378a-3p; hsa-miR-103a-3p; hsa-miR-27b-3p; hsa-miR-331-3p
Diseases (MNDR)	Heart Failure	over-represented	5.25e-5	2.88e-4	2.88e-4	2.74569	11	hsa-miR-130b-3p; hsa-miR-29a-3p; hsa-miR-497-5p; hsa-miR-22-3p; hsa-miR-103a-3p; hsa-miR-27b-3p; hsa-miR-377-3p; hsa-miR-192-5p; hsa-miR-342-3p; hsa-miR-101-3p; hsa-miR-150-5p
Diseases (MNDR)	pancreatic adenocarcinoma	over-represented	5.37e-12	1.58e-10	1.58e-10	9.92672	32	hsa-miR-1246; hsa-miR-122-5p; hsa-miR-130b-3p; hsa-miR-134-5p; hsa-miR-199a-3p; hsa-miR-199b-3p; hsa-miR-29a-3p; hsa-miR-497-5p; hsa-miR-22-3p; hsa-miR-378a-3p; hsa-miR-503-5p; hsa-miR-16-2-3p; hsa-miR-136-3p; hsa-miR-378c; hsa-miR-337-5p; hsa-miR-103a-3p; hsa-miR-369-3p; hsa-miR-376a-3p; hsa-miR-145-3p; hsa-miR-361-5p; hsa-miR-339-3p; hsa-miR-192-5p; hsa-miR-625-3p; hsa-miR-532-3p; hsa-miR-320d;…
Diseases (MNDR)	Neoplasms	over-represented	5.42e-4	0.0025941	0.0025941	2.45	9	hsa-miR-122-5p; hsa-miR-29a-3p; hsa-miR-497-5p; hsa-miR-22-3p; hsa-miR-27b-3p; hsa-miR-192-5p; hsa-miR-342-3p; hsa-miR-331-3p; hsa-miR-150-5p
Diseases (MNDR)	vascular disease	over-represented	5.48e-10	1.06e-8	1.06e-8	16.8754	38	hsa-miR-122-5p; hsa-miR-130b-3p; hsa-miR-134-5p; hsa-miR-199a-3p; hsa-miR-29a-3p; hsa-miR-140-3p; hsa-miR-497-5p; hsa-miR-450b-5p; hsa-miR-22-3p; hsa-miR-503-5p; hsa-miR-16-2-3p; hsa-miR-136-3p; hsa-miR-483-3p; hsa-miR-296-3p; hsa-miR-510-5p; hsa-miR-337-5p; hsa-miR-103a-3p; hsa-miR-369-3p; hsa-miR-376a-3p; hsa-miR-27b-3p; hsa-miR-145-3p; hsa-miR-361-5p; hsa-miR-339-3p; hsa-miR-377-3p; hsa-miR-19…
Diseases (MNDR)	head and neck cancer	over-represented	5.49e-6	3.80e-5	3.80e-5	4.68879	16	hsa-miR-122-5p; hsa-miR-130b-3p; hsa-miR-134-5p; hsa-miR-199a-3p; hsa-miR-29a-3p; hsa-miR-497-5p; hsa-miR-22-3p; hsa-miR-378a-3p; hsa-miR-503-5p; hsa-miR-103a-3p; hsa-miR-27b-3p; hsa-miR-342-3p; hsa-miR-30e-3p; hsa-miR-331-3p; hsa-miR-150-5p; hsa-miR-184
Diseases (MNDR)	Lymphoma, Non-Hodgkin	over-represented	5.62e-5	3.05e-4	3.05e-4	2.28103	10	hsa-miR-130b-3p; hsa-miR-134-5p; hsa-miR-378a-3p; hsa-miR-103a-3p; hsa-miR-369-3p; hsa-miR-27b-3p; hsa-miR-192-5p; hsa-miR-342-3p; hsa-miR-150-5p; hsa-miR-184
Diseases (MNDR)	nemaline myopathy	over-represented	5.74e-4	0.0027253	0.0027252	1.49957	7	hsa-miR-134-5p; hsa-miR-199a-3p; hsa-miR-483-3p; hsa-miR-376a-3p; hsa-miR-27b-3p; hsa-miR-361-5p; hsa-miR-342-3p
Diseases (MNDR)	progesterone-receptor negative breast cancer	over-represented	6.04e-11	1.47e-9	1.47e-9	13.1582	35	hsa-miR-1246; hsa-miR-122-5p; hsa-miR-130b-3p; hsa-miR-134-5p; hsa-miR-199a-3p; hsa-miR-199b-3p; hsa-miR-29a-3p; hsa-miR-140-3p; hsa-miR-497-5p; hsa-miR-22-3p; hsa-miR-378a-3p; hsa-miR-503-5p; hsa-miR-16-2-3p; hsa-miR-136-3p; hsa-miR-483-3p; hsa-miR-296-3p; hsa-miR-510-5p; hsa-miR-337-5p; hsa-miR-103a-3p; hsa-miR-376a-3p; hsa-miR-145-3p; hsa-miR-361-5p; hsa-miR-339-3p; hsa-miR-377-3p; hsa-miR-192…
Diseases (MNDR)	malignant glioma	over-represented	6.17e-5	3.32e-4	3.32e-4	15.6082	29	hsa-miR-1246; hsa-miR-122-5p; hsa-miR-130b-3p; hsa-miR-134-5p; hsa-miR-199a-3p; hsa-miR-29a-3p; hsa-miR-140-3p; hsa-miR-497-5p; hsa-miR-22-3p; hsa-miR-378a-3p; hsa-miR-503-5p; hsa-miR-483-3p; hsa-miR-510-5p; hsa-miR-103a-3p; hsa-miR-369-3p; hsa-miR-376a-3p; hsa-miR-27b-3p; hsa-miR-361-5p; hsa-miR-377-3p; hsa-miR-192-5p; hsa-miR-342-3p; hsa-miR-101-3p; hsa-miR-675-3p; hsa-miR-30e-3p; hsa-miR-331-3…
Diseases (MNDR)	neurodegenerative disease	over-represented	6.35e-9	8.67e-8	8.67e-8	15.3336	35	hsa-miR-122-5p; hsa-miR-130b-3p; hsa-miR-134-5p; hsa-miR-199a-3p; hsa-miR-29a-3p; hsa-miR-140-3p; hsa-miR-497-5p; hsa-miR-450b-5p; hsa-miR-22-3p; hsa-miR-503-5p; hsa-miR-136-3p; hsa-miR-483-3p; hsa-miR-296-3p; hsa-miR-510-5p; hsa-miR-337-5p; hsa-miR-103a-3p; hsa-miR-369-3p; hsa-miR-376a-3p; hsa-miR-27b-3p; hsa-miR-361-5p; hsa-miR-339-3p; hsa-miR-377-3p; hsa-miR-192-5p; hsa-miR-342-3p; hsa-miR-10b…
Diseases (MNDR)	Lymphoblastoid	over-represented	6.36e-5	3.39e-4	3.39e-4	1.85862	9	hsa-miR-134-5p; hsa-miR-29a-3p; hsa-miR-369-3p; hsa-miR-27b-3p; hsa-miR-192-5p; hsa-miR-342-3p; hsa-miR-101-3p; hsa-miR-150-5p; hsa-miR-184
Diseases (MNDR)	lymphoma	over-represented	6.47e-13	3.29e-11	3.29e-11	10.6448	34	hsa-miR-122-5p; hsa-miR-130b-3p; hsa-miR-134-5p; hsa-miR-199b-3p; hsa-miR-29a-3p; hsa-miR-140-3p; hsa-miR-497-5p; hsa-miR-22-3p; hsa-miR-378a-3p; hsa-miR-503-5p; hsa-miR-16-2-3p; hsa-miR-296-3p; hsa-miR-510-5p; hsa-miR-337-5p; hsa-miR-103a-3p; hsa-miR-376a-3p; hsa-miR-27b-3p; hsa-miR-145-3p; hsa-miR-361-5p; hsa-miR-339-3p; hsa-miR-192-5p; hsa-miR-342-3p; hsa-miR-10b-3p; hsa-miR-101-3p; hsa-miR-62…
Diseases (MNDR)	adenocarcinoma	over-represented	6.55e-4	0.0030581	0.0030581	2.51336	9	hsa-miR-29a-3p; hsa-miR-22-3p; hsa-miR-503-5p; hsa-miR-483-3p; hsa-miR-296-3p; hsa-miR-192-5p; hsa-miR-101-3p; hsa-miR-30e-3p; hsa-miR-150-5p
Diseases (MNDR)	testicular germ cell cancer	over-represented	6.55e-4	0.0030581	0.0030581	2.51336	9	hsa-miR-130b-3p; hsa-miR-497-5p; hsa-miR-16-2-3p; hsa-miR-483-3p; hsa-miR-101-3p; hsa-miR-625-3p; hsa-miR-675-3p; hsa-miR-30e-3p; hsa-miR-150-5p
Diseases (MNDR)	neuroblastoma	over-represented	6.64e-4	0.0030712	0.0030712	3.0625	10	hsa-miR-130b-3p; hsa-miR-29a-3p; hsa-miR-497-5p; hsa-miR-103a-3p; hsa-miR-27b-3p; hsa-miR-342-3p; hsa-miR-101-3p; hsa-miR-150-5p; hsa-miR-184; hsa-let-7c-3p
Diseases (MNDR)	Ovarian epithelial cancer	over-represented	6.72e-08	6.97e-7	6.97e-7	1.1194	10	hsa-miR-1246; hsa-miR-130b-3p; hsa-miR-103a-3p; hsa-miR-376a-3p; hsa-miR-377-3p; hsa-miR-192-5p; hsa-miR-101-3p; hsa-miR-331-3p; hsa-miR-150-5p; hsa-miR-184
Diseases (MNDR)	HIV Infections	over-represented	6.81e-4	0.003127	0.003127	1.54181	7	hsa-miR-122-5p; hsa-miR-134-5p; hsa-miR-29a-3p; hsa-miR-27b-3p; hsa-miR-101-3p; hsa-miR-150-5p; hsa-miR-184
Diseases (MNDR)	cancer	over-represented	6.86e-6	4.69e-5	4.69e-5	24.9647	40	hsa-miR-122-5p; hsa-miR-130b-3p; hsa-miR-134-5p; hsa-miR-199a-3p; hsa-miR-199b-3p; hsa-miR-29a-3p; hsa-miR-140-3p; hsa-miR-497-5p; hsa-miR-450b-5p; hsa-miR-22-3p; hsa-miR-503-5p; hsa-miR-16-2-3p; hsa-miR-136-3p; hsa-miR-483-3p; hsa-miR-296-3p; hsa-miR-510-5p; hsa-miR-337-5p; hsa-miR-103a-3p; hsa-miR-369-3p; hsa-miR-376a-3p; hsa-miR-27b-3p; hsa-miR-145-3p; hsa-miR-361-5p; hsa-miR-339-3p; hsa-miR-3…
Diseases (MNDR)	Duke A	over-represented	6.87e-5	3.61e-4	3.61e-4	0.464655	5	hsa-miR-130b-3p; hsa-miR-497-5p; hsa-miR-378a-3p; hsa-miR-503-5p; hsa-miR-150-5p
Diseases (MNDR)	tonsil cancer	over-represented	6.89e-4	0.0031358	0.0031358	3.65388	11	hsa-miR-134-5p; hsa-miR-199a-3p; hsa-miR-378a-3p; hsa-miR-503-5p; hsa-miR-483-3p; hsa-miR-103a-3p; hsa-miR-369-3p; hsa-miR-192-5p; hsa-miR-342-3p; hsa-miR-30e-3p; hsa-miR-331-3p
Diseases (MNDR)	acute myeloid leukemia	over-represented	6.90e-5	3.61e-4	3.61e-4	4.47759	14	hsa-miR-130b-3p; hsa-miR-199a-3p; hsa-miR-29a-3p; hsa-miR-22-3p; hsa-miR-378a-3p; hsa-miR-103a-3p; hsa-miR-27b-3p; hsa-miR-192-5p; hsa-miR-342-3p; hsa-miR-101-3p; hsa-miR-331-3p; hsa-miR-150-5p; hsa-miR-425-5p; hsa-miR-184
Diseases (MNDR)	Chemical and Drug Induced Liver Injury	over-represented	7.01e-4	0.0031671	0.0031671	1.1194	6	hsa-miR-122-5p; hsa-miR-134-5p; hsa-miR-29a-3p; hsa-miR-192-5p; hsa-miR-101-3p; hsa-miR-184
Diseases (MNDR)	Duke C	over-represented	7.03e-6	4.72e-5	4.72e-5	1.07716	8	hsa-miR-130b-3p; hsa-miR-29a-3p; hsa-miR-497-5p; hsa-miR-378a-3p; hsa-miR-503-5p; hsa-miR-27b-3p; hsa-miR-30e-3p; hsa-miR-150-5p
Diseases (MNDR)	kidney disease	over-represented	7.08e-6	4.72e-5	4.72e-5	5.97716	18	hsa-miR-130b-3p; hsa-miR-134-5p; hsa-miR-29a-3p; hsa-miR-497-5p; hsa-miR-22-3p; hsa-miR-503-5p; hsa-miR-483-3p; hsa-miR-296-3p; hsa-miR-337-5p; hsa-miR-369-3p; hsa-miR-376a-3p; hsa-miR-27b-3p; hsa-miR-10b-3p; hsa-miR-101-3p; hsa-miR-532-3p; hsa-miR-30e-3p; hsa-miR-331-3p; hsa-let-7c-3p
Diseases (MNDR)	hepatitis B	over-represented	7.11e-4	0.0031853	0.0031853	2.02759	8	hsa-miR-122-5p; hsa-miR-134-5p; hsa-miR-29a-3p; hsa-miR-22-3p; hsa-miR-27b-3p; hsa-miR-192-5p; hsa-miR-150-5p; hsa-miR-184
Diseases (MNDR)	Uterine Cervical Neoplasms	over-represented	7.23e-8	7.36e-7	7.36e-7	2.97802	15	hsa-miR-1246; hsa-miR-122-5p; hsa-miR-130b-3p; hsa-miR-134-5p; hsa-miR-29a-3p; hsa-miR-497-5p; hsa-miR-22-3p; hsa-miR-16-2-3p; hsa-miR-27b-3p; hsa-miR-342-3p; hsa-miR-101-3p; hsa-miR-331-3p; hsa-miR-150-5p; hsa-miR-425-5p; hsa-miR-184
Diseases (MNDR)	lung cancer	over-represented	7.42e-10	1.39e-8	1.39e-8	14.2776	35	hsa-miR-1246; hsa-miR-122-5p; hsa-miR-130b-3p; hsa-miR-134-5p; hsa-miR-199a-3p; hsa-miR-29a-3p; hsa-miR-140-3p; hsa-miR-497-5p; hsa-miR-450b-5p; hsa-miR-22-3p; hsa-miR-378a-3p; hsa-miR-503-5p; hsa-miR-483-3p; hsa-miR-296-3p; hsa-miR-103a-3p; hsa-miR-369-3p; hsa-miR-376a-3p; hsa-miR-27b-3p; hsa-miR-145-3p; hsa-miR-361-5p; hsa-miR-339-3p; hsa-miR-377-3p; hsa-miR-192-5p; hsa-miR-342-3p; hsa-miR-101-…
Diseases (MNDR)	nasopharynx carcinoma	over-represented	7.43e-13	3.47e-11	3.47e-11	13.0526	37	hsa-miR-1246; hsa-miR-122-5p; hsa-miR-199a-3p; hsa-miR-29a-3p; hsa-miR-140-3p; hsa-miR-497-5p; hsa-miR-450b-5p; hsa-miR-22-3p; hsa-miR-503-5p; hsa-miR-16-2-3p; hsa-miR-136-3p; hsa-miR-483-3p; hsa-miR-296-3p; hsa-miR-510-5p; hsa-miR-337-5p; hsa-miR-103a-3p; hsa-miR-369-3p; hsa-miR-27b-3p; hsa-miR-145-3p; hsa-miR-361-5p; hsa-miR-339-3p; hsa-miR-377-3p; hsa-miR-192-5p; hsa-miR-342-3p; hsa-miR-10b-3p…
Diseases (MNDR)	lung disease	over-represented	7.70e-6	5.07e-5	5.07e-5	7.98362	21	hsa-miR-122-5p; hsa-miR-130b-3p; hsa-miR-134-5p; hsa-miR-29a-3p; hsa-miR-140-3p; hsa-miR-497-5p; hsa-miR-450b-5p; hsa-miR-22-3p; hsa-miR-503-5p; hsa-miR-296-3p; hsa-miR-337-5p; hsa-miR-103a-3p; hsa-miR-376a-3p; hsa-miR-27b-3p; hsa-miR-377-3p; hsa-miR-10b-3p; hsa-miR-532-3p; hsa-miR-505-5p; hsa-miR-331-3p; hsa-miR-425-5p; hsa-miR-184
Diseases (MNDR)	giant cell tumor	over-represented	7.76e-4	0.0034506	0.0034506	1.14052	6	hsa-miR-122-5p; hsa-miR-134-5p; hsa-miR-29a-3p; hsa-miR-376a-3p; hsa-miR-27b-3p; hsa-miR-184
Diseases (MNDR)	skin disease	over-represented	7.97e-4	0.0035127	0.0035127	4.96336	13	hsa-miR-130b-3p; hsa-miR-134-5p; hsa-miR-497-5p; hsa-miR-450b-5p; hsa-miR-22-3p; hsa-miR-503-5p; hsa-miR-296-3p; hsa-miR-337-5p; hsa-miR-376a-3p; hsa-miR-377-3p; hsa-miR-532-3p; hsa-miR-30e-3p; hsa-miR-331-3p
Diseases (MNDR)	Precursor Cell Lymphoblastic Leukemia-Lymphoma	over-represented	8.03e-6	5.21e-5	5.21e-5	3.71724	14	hsa-miR-122-5p; hsa-miR-130b-3p; hsa-miR-134-5p; hsa-miR-29a-3p; hsa-miR-22-3p; hsa-miR-378a-3p; hsa-miR-27b-3p; hsa-miR-361-5p; hsa-miR-192-5p; hsa-miR-342-3p; hsa-miR-101-3p; hsa-miR-150-5p; hsa-miR-425-5p; hsa-miR-184
Diseases (MNDR)	renal clear cell carcinoma	over-represented	8.06e-19	4.51e-16	4.51e-16	9.50431	38	hsa-miR-122-5p; hsa-miR-130b-3p; hsa-miR-134-5p; hsa-miR-199a-3p; hsa-miR-199b-3p; hsa-miR-29a-3p; hsa-miR-140-3p; hsa-miR-497-5p; hsa-miR-450b-5p; hsa-miR-22-3p; hsa-miR-378a-3p; hsa-miR-503-5p; hsa-miR-16-2-3p; hsa-miR-136-3p; hsa-miR-510-5p; hsa-miR-378c; hsa-miR-103a-3p; hsa-miR-27b-3p; hsa-miR-145-3p; hsa-miR-361-5p; hsa-miR-339-3p; hsa-miR-377-3p; hsa-miR-192-5p; hsa-miR-342-3p; hsa-miR-10b…
Diseases (MNDR)	inclusion body myositis	over-represented	8.09e-6	5.21e-5	5.21e-5	1.8375	10	hsa-miR-29a-3p; hsa-miR-22-3p; hsa-miR-378a-3p; hsa-miR-103a-3p; hsa-miR-27b-3p; hsa-miR-361-5p; hsa-miR-101-3p; hsa-miR-30e-3p; hsa-miR-331-3p; hsa-miR-150-5p
Diseases (MNDR)	Parkinsons disease	over-represented	8.29e-6	5.28e-5	5.28e-5	4.83664	16	hsa-miR-134-5p; hsa-miR-199a-3p; hsa-miR-199b-3p; hsa-miR-29a-3p; hsa-miR-22-3p; hsa-miR-16-2-3p; hsa-miR-136-3p; hsa-miR-378c; hsa-miR-337-5p; hsa-miR-103a-3p; hsa-miR-145-3p; hsa-miR-101-3p; hsa-miR-505-5p; hsa-miR-331-3p; hsa-miR-150-5p; hsa-miR-93-3p
Diseases (MNDR)	Adrenocortical Carcinoma	over-represented	8.94e-7	7.59e-6	7.59e-6	2.21767	12	hsa-miR-199a-3p; hsa-miR-29a-3p; hsa-miR-497-5p; hsa-miR-22-3p; hsa-miR-503-5p; hsa-miR-483-3p; hsa-miR-103a-3p; hsa-miR-376a-3p; hsa-miR-361-5p; hsa-miR-101-3p; hsa-miR-320d; hsa-miR-331-3p
Diseases (MNDR)	medulloblastoma	over-represented	9.00e-6	5.66e-5	5.66e-5	6.71638	19	hsa-miR-130b-3p; hsa-miR-134-5p; hsa-miR-199a-3p; hsa-miR-199b-3p; hsa-miR-29a-3p; hsa-miR-497-5p; hsa-miR-22-3p; hsa-miR-483-3p; hsa-miR-376a-3p; hsa-miR-27b-3p; hsa-miR-145-3p; hsa-miR-361-5p; hsa-miR-339-3p; hsa-miR-192-5p; hsa-miR-101-3p; hsa-miR-331-3p; hsa-miR-150-5p; hsa-miR-425-5p; hsa-let-7c-3p
Diseases (MNDR)	Sleep Deprivation	over-represented	9.27e-6	5.77e-5	5.77e-5	0.802586	7	hsa-miR-29a-3p; hsa-miR-22-3p; hsa-miR-378a-3p; hsa-miR-103a-3p; hsa-miR-27b-3p; hsa-miR-342-3p; hsa-miR-150-5p
Diseases (MNDR)	relapsing-remitting multiple sclerosis	over-represented	9.41e-6	5.79e-5	5.79e-5	8.78621	22	hsa-miR-1246; hsa-miR-130b-3p; hsa-miR-134-5p; hsa-miR-29a-3p; hsa-miR-140-3p; hsa-miR-497-5p; hsa-miR-22-3p; hsa-miR-503-5p; hsa-miR-16-2-3p; hsa-miR-136-3p; hsa-miR-510-5p; hsa-miR-337-5p; hsa-miR-103a-3p; hsa-miR-376a-3p; hsa-miR-27b-3p; hsa-miR-361-5p; hsa-miR-342-3p; hsa-miR-320d; hsa-miR-505-5p; hsa-miR-30e-3p; hsa-miR-331-3p; hsa-miR-150-5p
Diseases (MNDR)	colon adenocarcinoma	over-represented	9.70e-9	1.29e-7	1.29e-7	7.22328	24	hsa-miR-130b-3p; hsa-miR-199a-3p; hsa-miR-199b-3p; hsa-miR-29a-3p; hsa-miR-140-3p; hsa-miR-497-5p; hsa-miR-450b-5p; hsa-miR-22-3p; hsa-miR-378a-3p; hsa-miR-503-5p; hsa-miR-136-3p; hsa-miR-378c; hsa-miR-369-3p; hsa-miR-192-5p; hsa-miR-342-3p; hsa-miR-10b-3p; hsa-miR-101-3p; hsa-miR-625-3p; hsa-miR-532-3p; hsa-miR-505-5p; hsa-miR-30e-3p; hsa-miR-331-3p; hsa-miR-150-5p; hsa-miR-1468-5p
Diseases (MNDR)	large cell neuroendocrine cancer	over-represented	9.74e-6	5.93e-5	5.93e-5	2.76681	12	hsa-miR-1246; hsa-miR-130b-3p; hsa-miR-29a-3p; hsa-miR-140-3p; hsa-miR-497-5p; hsa-miR-22-3p; hsa-miR-103a-3p; hsa-miR-145-3p; hsa-miR-101-3p; hsa-miR-30e-3p; hsa-miR-150-5p; hsa-miR-425-5p

## Sheet: Table S5
Table S5. qRT-PCR primers for follicular fluid-derived exosomal miRNAs.
miRNA ID	Reverse primer	Nucleotide sequences of primers	Forward primers
hsa-miR-625-3p	AGTGCAGGGTCCGAGGTATT	GTCGTATCCAGTGCAGGGTCCGAGGTATTCGCACTGGATACGACTGAGGG	GCGCGGACTATAGAACTTTCC
hsa-miR-483-3p	AGTGCAGGGTCCGAGGTATT	GTCGTATCCAGTGCAGGGTCCGAGGTATTCGCACTGGATACGACAAGACG	CGCGTCACTCCTCTCCTCC
hsa-miR-342-3p	AGTGCAGGGTCCGAGGTATT	GTCGTATCCAGTGCAGGGTCCGAGGTATTCGCACTGGATACGACACGGGT	GCGTCTCACACAGAAATCGC
hsa-miR-1246	AGTGCAGGGTCCGAGGTATT	GTCGTATCCAGTGCAGGGTCCGAGGTATTCGCACTGGATACGACCCTGCT	GCGCGAATGGATTTTTGG
hsa-miR-122-5p	AGTGCAGGGTCCGAGGTATT	GTCGTATCCAGTGCAGGGTCCGAGGTATTCGCACTGGATACGACCAAACA	CGCGTGGAGTGTGACAATGG
hsa-miR-130b-3p	AGTGCAGGGTCCGAGGTATT	GTCGTATCCAGTGCAGGGTCCGAGGTATTCGCACTGGATACGACATGCCC	GCGCAGTGCAATGATGAAA
U6	CGCTTCACGAATTTGCGTGTCAT	CGCTTCACGAATTTGCGTGTCAT	GCTTCGGCAGCACATATACTAAAAT
